# Supplementary material for: Long-Term Fasting-Induced Ketosis in 1610 Subjects: Metabolic Regulation and Safety
Source: Nutrients. 2024 Jun 13;16(12):1849. doi: 10.3390/nu16121849 (PMC11206495; doi:10.3390/nu16121849)
Supplement: Supplementary file 1 [file nutrients-16-01849-s001.zip]

Archive with 1 entries (1 files):
- nutrients-3041712-supplementary.xlsx
