# Supplementary material for: Long-Term Fasting-Induced Ketosis in 1610 Subjects: Metabolic Regulation and Safety
Source: Nutrients. 2024 Jun 13;16(12):1849. doi: 10.3390/nu16121849 (PMC11206495; doi:10.3390/nu16121849)
Supplement: Supplementary file 1 [file nutrients-16-01849-s001.zip › nutrients-3041712-supplementary.xlsx]

## Sheet: Raw Data
record_id	sex	age	measured fasting days between blood examination	ketone_pre	ketone_F1	ketone_F2	ketone_F3	ketone_F4	ketone_F5	ketone_F6	ketone_F7	ketone_F8	ketone_F9	ketone_F10	ketone_F11	ketone_F12	ketone_F13	ketone_F14	ketone_F15	ketone_F16	ketone_F17	ketone_F18	ketone_F19	ketone_F20	ketone_F21	ketone_F22	ketone_F23	ketone_F24	ketone_F25	ketone_F26	ketone_F27	ketone_F28	ketone_F29	ketone_F30	ketone_F31	ketone_F32	ketone_F33	ketone_F34	ketone_F35	ketone_F36	ketone_F37	ketone_F38	ketone_F39	ketone_F40	ketone_F41	ketone_RF1	ketone_RF2	ketone_RF3	ketone_RF4
1	0	61	4		5	4	8	8																																						8	4	5	5
2	1	57	6		0	0	40	80	80	80	80	80	80																																	80	40
3	1	67	11		0	0	40	80	160	40	40	40	40	40	40	40	15																													15	5
5	0	50
8	1	66	6			0	5	40	40	80	80	80	80																																	80
9	1	43	5	0	5	40	40	40	40	15																																				5	5
10	1	45	6		0	80	80	80	80	80	80																																			80	80	15
11	1	62	9	5	0	5	5	15	40	15	40	40	40	80																																40	40
12	0	50	6		0	0	40	40	80		80																																			80	40
14	0	55	8
15	0	67	5	0	0	80	40	40	40	80																																				40	5	5
16	1	57	5	0	0	15	160	80	160	80																																				80	40	40
17	0	64	6		0	0	5	15	15	40	40	40	40
18	1	74	9		0	0	5	15	40	15	15	15	5	5	5	0																														0
19	1	66	9		0	40	15	15		15	40	40		40	40	40																														40	40
20	1	69	8
21	0	59	9		0	40	80	80	160	160	80	80	40	80	80																															80	40	40	40
22	1	51	9	0	0	5	15	5	80	80	80	80	80	80																																80	15	5	5
23	1	59	8		0	0	5	5	15	40	40	40	40	40																																40		0
25	0	53	8
26	1	52	8
27	1	64	6	0	5	15	80	160	160	160	160																																			160	160	160
28	1	71	5	5	5	5	15	40	40	40																																				40	15	5
29	1	58	6		0	0	0	5	5	5																																				5	5	5
30	0	49	5	0	5	80	40	80	40	40	40																																			80	5	15
31	1	73	7
32	1	57	5	0	5	15	40	40	40	80																																				40	15
33	0	66	5	0	5	15	40	40	40	40	40	40																																		15
34	0	48	5	0		0	0	5	5	5	5																																			5
35	1	68	5	0	0	0	15	15	15	15	15																																			15	5	0
37	1	52	9		0	5	40	40	40	80	80	160	160	80																																80	15	5
38	1	43	10	0	0	15	80	80	80	80	80	160	160	160	160																															15
40	1	51	7	0	0	5	40	40	40	40	40	40																																		15	5	0
41	1	38	3		15	40	40	40	80	80																																				40	5	0	0
43	0	42	4
44	0	69	10		5	15	40	40	80	80	80	80	80	80	80	80	80																													80
45	1	24	8
46	1	68	9
47	1	57	5			0	5	15	80	160																																				80	0	15
48	0	58	5		0	0	0	0	15	15																																				15	5	5
49	0	61	15	0	5	40	80		80	80	80	80	80	80	80	80	80	80	80	40																										40	40
50	1	45	4	0	0	5	5	40	40	40																																				40	5	0
51	1	36	8	0		80	40	40	80	15	15	15	5																																	0	0	0
52	0	67	17	0		0	0	0	5	15	5	5	5	15	15	15	40	40	40	15	15	15	40																							0	0
53	0	52	12	15	40	5	40	80	40	40	40	80	40	80	80	40	80																													40	40
54	1	19	10
55	0	49	9
56	1	54	10			0	5	5		15	40	80	80	80																																80	15	40
57	1	54	10		0	0	0	15	15	40	80	80	80	80	80	80	80																													80	15
58	1	45	6		0	40	40	80	80	80	80																																			80		5	15
59	0	58	8		0	40	15	40	40	40	40	15	40																																	40	5	5
60	1	46	5	0	0	0		5	5	15	15																																			15	5
61	0	47	7					80	80	80	80	80	80	80																																80	40	40
62	1	68	6	0	0	40			40	40																																					0
63	1	36	8	15	15	80	80	80	40	40	80	40	80																																	40	15
64	1	60	14	5	5	15	5	15	15	15	15	15	5	40	40	15	40	40	40																											15	15	5
65	1	54	14		5	5	5	5	5	15	15	5	15	15	15	40	40	15	15																											15	5	5	0
66	1	29	8	40	40	40	80	80	80	80	160	80																																		40	40	15
67	0	31	8
68	1	70	8		15	40	40	80		80	80	80	80																																	80	15	5
69	1	64	15		0	0	15	15	15	5	15	5	5	5	5	5	5	5	5	5																										5	0	0	0
70	0	53	7	15	80	40	40	40	80	160		80	40
71	1	55	19	0	0	5	40	80	80	160	160	160	160	160	160	160	160	80	80	40	160	160	80	80																						80	80	40	40
72	0	45	8		0	0	0	0	5	5	15	15	15	5	5																															5	0
73	1	80	10	0	0	5	15	15	0	15	15	40	40	40	40	15																														5	0	0
74	0	59	8
75	0	34	9	5	15	5	15	15	40	40	80	80	80	40	40																															40
76	0	33	5	5	40	40	15	15	40	15	5																																			15
77	1	61	14		0	5	15	40	40	40	40	40	40	15	15	15	40	40	40	40																										0	15	5	0
78	1	51	14			0	80	40	160	160	160	160	160	160	80	80	160	160	160	160																										80	5	0	0
79	1	55	5		0	0	0	0	0	5																																				0	0	0
80	0	51	5		0	0	15	40	40	80																																				80	40	5
81	0	91	9	0	0	40	80	80	160	160	160	80	80	80	80																															80	40	15
82	0	46	5	0	0	5	40	80	80	80	80																																				40
84	1	66	15		0	0	0	0	5	5	5	5	15	5	15	40	5	5																												0	0	0	0
85	0	50	5			5	0	5	5	15	15	15	15																																	15
86	1	47	9
87	0	25	14		5	40	40	80	80	80	80	80	40	40	5	40	40	40	40	0																										0	0	0	0
88	1	58	15	0	0	5	40	80	15	40	40	80	40	40	15	15	15	15	5																											5	5
89	0	56	7		40	40	40	40	40	40	40	40	15																																	15
90	0	43	8		0	5	15	40	80	40	40	40	40																																		15	15	15
91	1	25	9		0	15	40	40	40		40	40	40	80																																40	40	40
92	0	62	15	0	0	80	40	80	40	80	40	15	15	15	15	5	5	5	5																											0	0	0
93	1	27	14	0	40	160	160	80	80	80	80	40
94	1	29	15	0	0	15	0	15	80	40	80	80	80	160	80	160	160	160	160																											160	80	0	0
95	1	64	14		0	15	80	160	160	160	160	160	80	160	160	80	80	80	80	80																										80	40	5
96	0	69	14		0	5	40		80	80	80	40	80	80	80	80	160	80	80	80																										40	0	0	0
97	0	66	9		5	80	80	80	80	80	80	80	80	80	80	80	80																													80	40
98	1	68	14	0	0	5		80	80	80	80	80	80	80	80	80	80	80	40	80																										15	5	0
99	0	60	14	0	0	0	0	0	5	40	40	80	40	15	40	40	40	40	5	0																										0	0	0	0
100	1	26	9	0	0	0	5	5	5	5	5	5																																		5	0	0
101	1	47	8	0	40	40	40	40	40	40	40	40	40																																	5	5	5
102	0	42	5	0	0	40	80	40	160	160																																				80	160
103	1	55	7		0	40	80	40	40	40	40																																			5	5	5	0
104	1	64	7		40	15	40	80	80	80	80																																			80	40	40
105	1	62	7	0	0	0	5	15	15	40	40																																			40	40
106	1	27	14		5	5	15	15	15	15	15	15	40	40	15	15	15	15	15																											5	0	0	0
107	1	38	14	5	5	5	5	40	40	40	40	15	15	40	15	5	5	5	5	5																										0	0	5
109	0	51	5		40		80	80	40	80																																				40	80	40
110	0	57	8
111	1	28	6		15	15	15	15	15	5																																				5
112	1	72	5
113	1	59	5	0	5	5	15	40	5	5																																				0
114	0	51	6
115	0	52	13
116	1	48	9	0	0	5	5	5	15	40	40	80	80	80	80	80	80
118	1	78	8		5	15	40	15	40	40	15																																				0
120	1	29	10
121	0	42	5	0	5	40	80	80	80	80																																				40	0
122	0	44	4	0	5	15	40	40	40	40																																				40	15	15
124	1	56	8	0	0	5	40	160	80	160	160	160	160	80																																40	15	0
125	0	78	10	0	0		15	15	15	40	40	40	40	40	40																															40	15
126	0	68	14	0	0	5	5	15	15	40	40	40	40	15	15	40	40	40	15	15																										5	0	0
127	0	47	5	0	40	80	80	80	160	160																																				160	80
128	0	70	4	0	0	15	40	80	80	40																																				40
129	1	77	8	0	5	15	15	15	15	5	0	15	15	5																																0
130	1	56	5
131	1	62	5	0	0	5	5	15	15	15																																				5	0	0
133	0	58	5	5	5	15	40	80	80	160	160																																			15
134	0	80	8	0	0	0	15	15	15	15	15	15	15	15	15	15	15	15	15	15	5																									5	5	0	0
135	1	68	6			40	40	40	80	80	80	40																																		40
136	1	55	13	0	0	80	40	40	40	15	0	15	15	0	5	5	0	5	0																											0	0	0
137	0	64	6	5	5	80	40	80	80	80																																				80	5	5
138	0	48	8	0	0	5	40	40	15	5	0	0																																		5
139	0	65	14		0	80	40	80	160	80		80	160	160	160	160	160	160	80	160																										40	40
140	1	48	7	0	0	80	40	40	80	80	80	80	80	80																																80	40
141	0	83	9		0	5	5	5	5	5	5	5	5	5	5	5	5																													5	5
142	1	69	9		0	40	40	15	15		40	40	80	80	80	80	5																													5	5
144	1	47	9
145	0	57		0	0		15	40	80	40
146	1	56	9		0	0	0	5	15	40	40	40	80	40	40	5																														5	0
147	1	76	13	0	0	15	15	40	40	40	40	40	40	80	80	40	80	40	80																											40	5	5	0
148	0	52	13					5	5	5	0	0	0	0	5	0	0																													0	5		5
149	0	60	13	0	0	40	80	80	80	80	80	80	80	80	80	80	80	80	80	80																										80	15
150	1	55	5	0	0	15	40	80	80	80																																				40	40	15
151	1	21	6
152	1	65	5	5	0	5	15	5	15	40																																				40	40
153	0	51	14	0	0	40	40	40	40	40	40	15	15	15	15	5	15	5	5	5																										5		0	0
155	0	71	7	0	0	5	40	5	5	5	5	5
158	1	64	7	0	0	15	40	80	80	80	80	160	80	160																																160	40	40
160	0	59	5		0	5	15	15	40	40																																				15	5
161	1	59	5		5	160	40	40	80	80																																				80	5	0
162	1	51	9		0	0	0	0	0	40	40	40	80	80	40	40																														40	40	0
163	0	28	5	0	15	15	80	15	80	80																																				15
164	0	50	7	15	40	40	80	40	80	80	80	40
165	1	59	5		0	0	15	160	40	40	40																																			15	5	5
166	0	33	4		0	15	15	40	40	80																																				80	40	40
167	1	30	5	0	0	15	40	80	160	80	160																																			80	40	15
168	0	59	7
169	1	66	5	0	0	5	15	40	40	15																																				5	5	0
170	0	64	7	0	40	40	40	80	80	80	80	40	40																																	40	15
172	0	55	7
174	0	46	14	5	5	80	160	160	160	160	160	160	160	160	160	160	160	160	160	160																										160	160	160	80
175	1	48	4	0	0	0	5	80	15	40																																				40	15	5
176	1	67	7		0	0	0	5	40	40	15	80	80																																	80	15	0
177	1	26	5		0	80	80	80	80	160	160																																			160	80	80
178	1	66	14	5		5	40	40	40	40	40	40	80	80	80	80	40	40	15	15																										15	5	5	5
179	0	51	6
180	0	49	5	0	0	40	80	80	80	80	80																																			80	80
181	1	62	5	0	0	0	5	5	5	5	0																																			0
182	0	73	14
183	1	68	23	0	0	0	5	15	40	15	15	40	15	40	80	5	40	80	80	80	15	15	15	40	80	80	160	80	15	0																0	5	5	5
184	1	38	10		5	80	160	160	160	160	160	160	80	160	160	160	80	80																												80
186	0	60	8		0	15	15	40	80	80	80	80	80	80																																80	40
187	1	60	8		0	15	80	80	80	15	80
188	0	73	8	0	0	0	5	15	15	15	15	15																																		40	15	15	5
190	0	53	6		0	5	80	80	160	160	160	160	160																																	160	160
191	0	59	5	0	0	40	40	80	40	40																																				15	5	0
192	1	36	6	5	5	5	5		5	5	15	15
193	1	52	13		5	5	15	40	40	40	40	80	80	40	80			80	15																											15	40		0
194	1	44	11		0	5	15	5	5	15	5	15	40	15	15	15	15																													15	5	5
195	1	51	11		0	5	40	40	40	40	0	0	5	0	5	0	0
198	0	45	22
199	1	56	10	5	0	0	0	5	0	0	0	5	0	0	0	0																														0		0
200	0	50	21	0	0	80	160	160	80	160	160	160	160	160	160	160	160	160	160	160	160	160	160	160	160	80	160	160	40	80																80	40	15	5
201	1	73	14		0	5	5	15	40	40	15	40	40	15	80	80	40	15	40																											15	0	5	0
202	1	64	5
203	0	54	5	0	40	80	80	80	80	80																																				40
204	1	35	6		0	15	40	40	80	80	80	80	80
206	0	60	5	0	0	5	15	40	40		40																																			40	5
207	1	52	6	40	40	40	15	15	15																																					15	40
208	0	49	14	0	0	0	15	40	40	80	40	80	80	80	80	80	80	80	15	15																										40		15
209	1	33	9	80	5	0	15	15	15	15	5	15	5	15																																5	5	15
210	1	74	10		0	0	0	0	15	15	5	15	40	15	15	15	5																													5	5
211	1	59	21	0	0	5	15	40	40	80	80	80	80	80	80	80	80	80	80	80		80	80	80	80		80																			40	40	15
212	0	51	8	0	5	15	40	80	80	80	80	80																																		80	40	15	5
213	0	61	8	5	5	15	15	15	40	40	40	40	40	15																																5	5
214	1	52	5	40	40	40	15	15	15																																					15	40
216	0	58	7	0	0	15	15	40	80	80	80	40																																		15	5
217	1	58	6		5	5		40	80	80	80	40	15																																	15
218	0	62	6		0	0	15	5	80	80	80	80	40																																	40	40
219	1	40	5	0	5	5	15	40	80	80	80	40																																		15
220	1	57	8	15	40	80	80	80		80	80	80																																		80	80	40
221	1	25	7	15	40	80	40	40	80	80	80																																					15	15
222	1	55	8
223	1	63	14	0	5	15	15	40	40	160	80	80	40	80	80	40	80	40	80	40																										40	15	5	0
224	1	47	5	0	0	5	5	5	15	40																																				15	0
225	1	60	5	0	0	15	40	80	80	160																																				160	40	5
226	1	60	4		0	0	0	5	0	0																																				0	0
227	1	59	9	0	0	0	5	15	15	15	5	5	5	5	0																															0	0
228	1	56	18		5	40	15	40	40	40	40	40	40	40	40	40		40	40	15	15	15	15
229	0	60	14	0	0	40	40		40	40	80	40		40		40	40	40	40	40																										40	5
230	1	59	14	0	0	40	40	40	40	80	80	160	40	40	80	40	40	40	15	15																										40	40	40
231	1	53	14	0	0	40	80	80	80	80	80	80	160	80	160	160	80	80	80	80																										40	40	40	5
232	1	58	5	0	0	0	5	5	15	15																																				15	5	0
233	1	51	6		0	5	15	40	40	80	80	160	160	80																																80
234	0	80	9		0	5	40	40	5	15	15	40	15	15	15	5																														5	0	0
238	0	57	8	0	15	80	80	80	160	80	80	80	80	80																																80	15	15
239	1	58	6		0	5	15	40	40	80	80																																			40	40	15	5
240	1	46	8	0	0	0	0	5	15	40	80	160	80																																	15	5	0	0
241	1	46	14		5	15	15	15	40	40	80	80	80	80	40	15	15	15	15																											40	40	40	40
242	0	76	7	5	5	5	40	40	80	80	80	80	80																																	80	80
244	1	52	9	0	0	15	5	15	15	15	15	5	5																																	5	5
245	1	60	4	0	0	5	5	15	40																																						0	0
246	1	56	8	0	0	0	5	15	40	40	80	40	40																																	15	5	0
247	1	22	8	0		0	15	80	80	80	80	80	40																																	5	0
248	1	60	14			0	0	5	40	80	80	80	80	40	15	80	80	80	40																											40	15	5	5
249	0	69	14	0	5	15	40	40	80	40	40	40	40	15	15	5	5																														5	0	0
250	0	62	4	0	0	5	5	15	40	40																																				40	40
251	0	44	4	0	5	15	40	40	80	40	5
252	1	53	6			40	5	15	15	15	15	5																																		15	15
253	0	50	7	0	0	0	0	5	0	0	5	5	5																																	5	5	5
254	1	76	5	0	0		40	40	15	80																																				80	40
255	1	48	5	0	5	15	40	0	15	80																																				15	5	5
256	0	67	19	40	40	80	80	80	40	40	40	40	40	80	80	80	80	80	80	40	40	40	80	40	40																					5	5	5	5
257	1	67	7
259	1	45	7		0	5	15	5	5	5	5																																			0	0	0	0
260	0	30	6			15	80	80	40		15																																			15	0
261	1	27	6		0	15	80	40	40	40	15																																			15	0
264	1	63	9	0	0	0	5	15	15	15	40	40	80	40																																40	40	5	0
265	0	50	5	0	0	0	80	80	80	80	80																																			80
266	1	51	5	0		40	80	80	40	40	80
269	0	50	9		5	5	15	15	15	40	40	40	40	40	40	40	40
270	1	40	12		0	15	15	80	80	80	80	40	160	160	160	160	80																													80	40	80
271	1	53	8
272	0	68	21	0	0	0	0	5	5	15	40	40	40	80	80	80	80	80	40	80	80	80	80	80	80	80	80																			15	5	5	5
273	1	71
274	1	44				15	15	40	40	40	40																																			40	40
275	0	71	15
276	0	35
277	1	18	11
279	1	62	5		0	0	15	80	40	80	80	80	40																																	40
280	1	40	13	15	15		40	40	80	80	80	80	80	160	160	160	160	160
282	0	38	8	0	0	15	5		15	5	15	15	15																																	40	5	5	0
283	0	75	6	5	5	0	5	5	5	0	5	5																																		5	0
284	1	64	9	0	0	0	0	5	5		5	5	15																																	5	5	0	0
285	1	66	8	0	0		40		80	80	160	80	40																																	40	15
286	1	58	8
287	1	58	8	0	0	0	5	15	15	15	15	15	15	15																																5
288	1	59
289	0	62	7	0	0	0	5	5	5	5	5	15	15	15
290	1	68	13
291	1	45	9		0	80	80	80	40	80	80	80	80	80	40	80	15																													15	5
292	1	62	10
293	1	55	14	0	0	0	40	40	80	80	80	80	80	40	80	80	40	40	80	80	160	80																								80	40
294	1	66	14	0	0	0	0	15	15	15	5	40	15	40	15	15	15	40	15	15	15																									5	5
295	0	80	14	0	0	5	80	80	40	40	80	80	80	15	80	80	15	40	40																											5	5	5	5
296	1	54	7		5	5	5	5	15	5	5																																			5
299	0	52	8	0	5	40	40	40		40		40	15	40	40
300	1	57	9		0	0	5	5		15	5	15	15	15	40																															5	0
301	1	21	23	5	5	40	80	80	80	80	40	40	80	80	80	80	80	80	80	80	80	80	80	80	80	40	40	80																		80	5	0	0
302	0	56	7	0	0	40	80	80	80	80	80	80																																		80	40	40
303	1	52	21		0	15	40	15	15	15	15	40		15	15	15	15	15	15	15	5	15	15	15
304	1	42	7	0	0	0	15	40	80	80	80	80																																		40	40	15
306	1	58	15	0	0	0	0	0	0	0	0	0	0	5	5	5	5	5	5	0	0	0																								0	0
307	0	46	14	0	0	5	15	40	80	80		80	80	80	80	80	80	40	80	80	40																									40	5	15
308	0	60	5		0	0	40	80	80	40	80	80	40																																	40	15
309	0	82	5	0	0	0	5	15	40	40	40																																			40
313	1	46	11			0	15	5	15	15	40	0		40	40	5	40	40																												40	5	5
314	0	49	11	0	0	40	40	80	40	15	15	40	15	15	15	40	15	5																												5	5	5
315	0	66	12	0	0	5	40	15	40	40	40	40	80	160	160	80	80	160																												160	160
316	0	63	10		0	15	80	80	80	80	80	80	15	80	40	40																														40	5	0
317	1	72	10			40	80	40	80	80	80	80	15	160	80	15																														15	0	0
318	1	65	6			0	15	15	40	40	15	40	15																																	15	15
322	0	64	9							40	40	40	40	40	40	80																														40	5	0
323	0	46	5		5	40	40	40	40	40	80																																			15	5
324	1	31	10		5	15	15	40	40	40	80	40	80	40	80																																15	5
325	1	69	15
328	1	46	12
329	0	57	6	0		5	15	15	15	15	15
330	0	63	8	0	0	40	40	80	40	80	80	80	80	80	80	80	40																													40	5
331	0	52	11	0	0	0	40	40	40	80	160	160	160	160	80	80	40	15																												15	40
334	0	65	5	0	0	0	5	15	15	15	40																																				5
335	1	69	16	0	0	0	0	0	0	5	5	5	5	5	5	0	5	5	0																											0	0	0	0
336	1	46	16	5	5	5	5	5	15	15	5	40	15	5	40	5	40	40	15																											40	5	5	0
339	0	44	5	0	5	40	80	80	80	80																																				80	40
340	1	37	6		0	15	160		80	160	80	80	80																																	80
341	1	60	12	0	0	40	40	80	80		160
342	1	60	8	0	0	5	15	40	40	40	40	80	80	80																																40	40
345	0	71	9
346	0	51	9	5	15	40	40	80	80	80	160	80
347	0	53	5	0	0	15	15	15	15	5																																				0	0
348	1	42	5		0	5	40	5	5	5																																					0
353	0	53	21	0	5	15	40	40	40	40	40	40	40	80	40	40	40	40	40	40	40	40	40	40	15	40																				15	5	5	5
355	0	79	6		0	0	5	15	15	40	40																																			15	15	5
356	0	50	8	0	5	15	40	40	80	40	80	80	80																																	80	80	80
357	1	48	8	0	0	5	15	15	15			80	80																																	80	40	15
358	1	51		40	40	80	80	80	80	80		15																																		15
359	1	60	12		0	15	15	40	40	40	40	40	40	80	80	80	80																													40	40
360	1	55	16		0	15	5	5	5	15	15	40	40	15	15	40	40	40	40	80	80	80																								80	80	15
361	0	56
363	1	56		0	15	15	15	40		15																																				5
364	1	40			80	80	40	40	40	40																																				40
365	1	57	11		0	15	15	40	40	40	80	80	80	80	40																															40	15	5	0
366	1	74		0	0	5	5	5	15	15																																				15	0
367	0	49	8	0	5	40	40	80	80	40																																				40	40
369	1	69	9	5	5	15	5	40	15	40	80	40	80	80		40	40																													40
370	1	35	9	0	5	15	40	40	15	80	80	40	40	40	40	40
371	0	61	14	0	0	0	15	40	40	80	80	80	80	80	40	40	80	15	15																											15	5	0	5
373	1	71	8	0	0	5	5	5	5	5	5	15	15	15																																0	0
374	1	68	16	0	5	15	15	40	40	80	80	80	80	160	80	80	80	80	80	80	80																									5	0	0
375	1	68	14		0	5	5	5	15	5	5	5	5	5	5	5	0	0	5	0																										0	0	0	0
376	1	61	9				15	40	80	40	40	15	15	15																																40	5	5	0
377	1	66	7
378	1	59	8	0	0	15	40	40	80	80	80	40	80	80																																15	15
379	0	63	8	0		40	80	80	80	80	80	40	80	40																																40	15
380	0	61	8	40	160	80	160	80	160		160	160	160	80	80
381	1	40	6		0	0	5	40	80	80	80																																			40	40
383	0	75	8	0	0	5		40	40	40	40	40	80																																	80	15	15
384	1	75	8	0	0	0	5	5	5	15			40																																	40	0
385	1	61	6					40	40	15	15																																			0
387	1	60	7		5	5	40	40	40																																					15
388	0	73	7	0	0	5	5	15	40	15																																				5	5
389	0	53	13	5	15	40	40	15	40	40	80	80	40	80	80	80	80	80	40																											5	0
391	0	77	8	0	0	5	15	40	40	40	80	40	15																																	5	15
392	1	74	8	0	0	0	40	40	40	40	40	40	15																																	5	0	0
393	0	61	14	0	5	40	15	15	5	5	15	5	15	5	5	5	5	5	5	0																										0	0
396	1	73	14	0	0	0	40	40	80	160	160	160	160	160	160	80	80	40	40	80	80																									40	5	0
397	0	59	14	0	0	15	15	40	40	40	80	40	80	80	40	40	40	40	40	40	40																									15	5
398	1	60	8	0	0	0	0	0	15	5	40	15	15	5																																15	5	0
399	0	67	8	0	0	5	40	40	80	80	80	80	80	80																																80	5	0
400	0	28	6	0	0	5	80		40	80	80																																			80	40
401	0	29	6	0	0	5	15	80	80	160	160																																			160	80
403	1	71	5
404	0	54	14		0	0	15	40	80	80	80	80	160	80	80	80	80	80	80	80	80	40																								40	15	5	0
405	1	68	14		0	0	0	15	40	80	80	80	40	80	80	80	80	80	80	40																										15	40
406	0	63	8	5	5	5	40	40	40	40	80	80	80	80																																80	40
409	0	53	6	5	5	40	80	80	160	80	80	80	80
410	1	50	5	0	5	5	15	40	40	40																																				40
411	0	52	5	5	80	80	80	80	160	160																																				40
412	0	40	13		0	0	0	15	40	80	80	40	80	40	80	80	80	40	80	80																										80
413	1	39	9
414	1	59	12	0	15	40	40	15	40	40	40	40	40	40	40	40	40	40																												15
415	0	43			80	80	80	80	160	160	80	80	80	80	80																															80	80	15	15
416	0	45	8	15	15	15		15	40	40	40	15	15
417	0	62	10				40	80	40	160	80	40	80	15	15																															15	5	5
419	1	75	5
420	1	28	9		0	40	80	160	160	160	160	160	160	80	80																															80	5	5	0
423	0	71	5	5	15	40	40	80	80	80																																				80
424	1	64	5	0	0	0	15	15	15	40	80																																			40	15
425	1	65	4	5	40	80	160	80	40	15																																				5	0
426	0	56	5	15	15	80	80	80	80	80	80																																			80
427	0	42	8	0	5	40	80	80	80	160	160	80	160	80																																80	15
428	1	59	9		0	0	0	0	0	0	0	0	0	0	0	0																														0
429	0	74	8	0	0	0	5	5	15	40	40	40	40																																	40	5	0
431	0	56	8	0	0	15	15	40	15	40	40	40	80																																	40	5	5	5
432	0	66	8	0	5	80	80	80	80	80	80		80																																	80	40	15
433	0	61	14	0	0	15	40	160	80	80	80	40	40	40	40	40	40	40	80	80																										40	15	5	5
435	1	60	8	0	0	5	80	40	40	80	80	80	80																																	80	40
436	0	82	7	80	80	80	80	80	40	80
437	1	72	7	0	0	0	0	0	5	0	5	5																																		0
438	1	65	8			5	5	5	15	15	40	80	40																																	15	15	0
439	1	66	5	0	0		15	40	40	40	40																																			40	15
441	0	51	5	0	0	15	15	15	40	80																																				40	15	40
442	0	65	5	40	15	40	40	15	40	40																																				40	15	40
443	1	50	5	0	5	15	15	40	40	80																																				40	40	15
444	1	64	8		0	0	0	5	5	15	0	0	0	0																																0	0
445	0	72	8		80	40	80	80	80	40	160	160	15	160																																80	15	15
446	0	43	5	0	5	15	40	80	80	80	80																																			80	15
447	0	45	7
448	1	44	7	0	5	15	40	80	80	160	160	160	80	160																																160	160
449	1	44	7
450	1	44	7	80	80	80	80	80		80	80	5	0																																	0	0
451	1	60	5	5	0	0	5	15	5	40	80																																			80
453	1	60	12	0	0	0	40	40	40	40	40	40	80	40	40	40	40	15	40	40																										15	0	0
455	0	72	5	0	5	40	80	80	80	80	80																																			80	40
456	1	41	10		5	80	80	80	80	80	80	80	80	80	80	40	80																													80	80
457	0	57
458	1	84	9	0	0	5	5	5	5	0	0	0	0	0	0																															0	0
461	1	30	8	0	40	40	40	40	40	40	15	15	15	15	15																															15
462	0	68	8	0	0	15	80	160	80	80	160	80	40	40																																40
463	1	55	14	0	0	0	0	5		15	5	15	80	40	80	80
464	1	40	21	0	5	15	5	5	15	15	40	40	40	40	40	80	80	40	15	40	40	40	40	40	15	5																					0	0	0
465	1	27	5		0	15	80	80	80	80	80																																			15
466	1	25	4	5	5	15	40	15	5	15																																				15
467	0	79	5	15	40	40	80	40	80	80	80																																			40
468	1	70	7	0	0	15	15	40	40	40		15	15	15	0																															0	0
469	1	62	8		0	0	0	0	0	0	0	5	5																																	5	15	15
470	0	68	7		0	0	0	0	0	0	0	0	0																																	5	5	15
471	1	49	35	0	5	0		40	15	40		80	80	80	80	40	15	15	15	15	15	15	15	15	15	40	15	15	15	15	5	15	15	5	5	5	5	15	5	5	5	5	5	5	5
472	1	67	8	5	15	40	40	40	40	40	40	40	40	15	5																															5
473	1	62	6	0	0	5	5	5	15	15	40	15	15	15																																15
474	1	56	5		0	5		15	40	80	160
475	1	53	5		5	15	40	40	80	15	40																																			40
477	1	59	5	0	0	0	0	0	5	5	5																																			5
478	1	52	7		5	5	0	15	40	40	80	80	80																																	80	5	5
479	1	74	8		5	5	15	15	15	40	40	40	40																																	5	5
480	0	77	8	5	5	15	5	40	40	0	40	40	15																																	40	5	15
481	1	56	7		40	40	40	80	80	80	80	40	80																																	15	15	15
482	0	61	8			15	40	80	80	80	80	40		80	80	40	40																													40	40
483	0	36	5	0	0	5	0	0	0	0																																				0	0
484	0	37	5			80	40	40	80	40
485	1	76	5
486	1	63	8	5	5	5	5	5	5	5	5	5	5																																	0	0	0
487	1	28
489	1	54	8	0	0	0	40	5	40	15	40	15	40																																	5	0	0
490	0	79	11	0	5	0	15	5	5	5	5	5	5	0	0	5																														0	0	0
491	0	52	6	15	40	40	80	80	80	160	80	80	80	80																																80
492	1	55	4	0	0	5	15		5	15	40																																			15	15
493	0	64	8	15	40	160	160	160	160	160	160	160																																			5	5
494	1	51	8	0	0	5	40	40	15	15	5	15	15	40																																40		5
495	0	60	6	0	0	5	5	80	40	40	80	80
496	1	34	5	0	0	15	40	80	80	80	80																																			80	80
497	1	61	5		5	5	5	40	40	40	80																																			15
498	0	48	6		0	5	80	80	80	80	80	80	80																																	80	80
499	1	56	5	0	0	0	5	15	40	80	80																																			80	40
500	1	63	8	15	40	40	80	80	80	80	80	80	80	80																																40	40
501	0	62	8	0	40	80		80	80	40	80	80	80	40																																40	40
502	1	54	5	0	0	80	40	80	80	40																																				40	15
503	0	58	8	0	0	15	80	80	80	80	80		80	40	40
504	0	75	14	0	0	5	15	15	40	15	5	15	15	15	15	15	15	5	5																											5	0	5	5
505	1	67	10	5	5	5	15	15	5	40	40	40	40	40	40	80	15	15																												15	15
506	1	49	16		0	0	5	40	40	80	80	160	160	160	160	160	160	80	80	40	80	40	40																							40	0
508	1	48	8		5	5	15	15	15	40	40	40	40
509	0	40	5		5	5	15	15	15	15	15																																			15	40
510	1	85	4
511	0	58	5	0	0	5	15	15	5	15	15																																			5
512	1	53	4	0	0	0	0	5		0																																				0	0
513	1	28	4	0		5	15	15	15	40																																				0	15
514	1	76	5	0	0	5	15	5	15	15	15	40	15																																	15	5
515	1	52	8	0	0	5	80	80	80	80	160	160	80	80																																80	15	15
516	0	73	9		5	5	15	15	15	15	15	15	15	15																																15	15	5	5
518	0	74	7	0	5	5	5	40	40	80	80	80	80	40																																40	15	15
519	1	50		0	0	15	15	40	80	80	80	80	80	80																																80	15	5
520	0	73	5	0	5	40	80	40	80	80	160																																			80	15
521	0	80	8			0	0	15	15	15	5	15	40																																	15
522	1	77	8		0	0	5	15	15	5	5	5	15																																	15
523	1	53	5		5	80	80	80	80	80	80																																			15	80
524	0	56	8	0	0	0	5	5	5	5	5	5	5																																	5	5	5	5
525	0	40	7	5	15	40	80	80	80	80	160	160
526	0	64	6
529	0	25	5
530	1	60	11	0	0	5	5	15		80	40	40	80	80	80	80																														15	5	0
531	0	33	6		0	5	15	40	40	80	80	160
532	1	52	7		0	5	5	15			5	40	15																																	15	15
533	0	58	5	0	15	40	80	160	80	40																																				5
534	1	59	6	0	0	5	15	40	80	80	80	80																																		80
535	1	59	6		0	0	15	40	40	80	80	80	80																																	80
536	0	66	18		5	15	80	80				80	80	80	80	80	80	80	80	80	80	80	80	80	80	40																				40
537	1	48	5	0	0	40	40	40	40	80	80																																			40
538	0	52	5	0	80	80	80	160	80		80
540	1	68	8
541	1	74		0	0	0	0	0	0	0	0	0	0																																	0	0	5
542	1	57	8		0	5	40		40	40	40	40	40	80																																40	15
544	1	80		5	15	15	5	5	5	5	5	5
545	0	52	9			40	40		80	160	160	160	160	160	160																															160	160	160	160
547	0	50	8
548	1	71	8	0	0	0	5	15	15	15	15	5	5																																	5	5		0
549	0	49	8
550	1	58	9		0	0	0	5	40	15	80	40	80	40	15																															80	0
551	0	71	8	0	0	40	40	40	80	40		80	80																																	80	40	5
552	1	32	6
553	1	54	8
554	0	55	6		0	0	5	0	15	5	15	0	0																																	0
556	0	58	9		0	0	0	15	40	40	80	160	80	80	80																															80	40	15	15
557	0	47	13
560	0	52	37	0	0	80	80	80	80	80	80	80	80		80	40	80	80	80	80	80	80	80	80	80	80	80	80	80	40	80	80	80	160	80	80	80	80	80		80	80	40			40
562	1	36	5	5	15	40	80	80	80	80
563	1	69	7		0	0	5	5	5	5	5	5	15	5																																5	5
564	0	79	8		0	5	40	15	5	0	5	15		40																																40	15	0
565	1	57	6	0	0	0	15	40	40	40	15		15	5																																5
566	1	72	10
567	0	67	9	5	0	40	40	80	40	40	40	40	40	15	15																															15	0	0
568	0	51	7		5	5	15	40	15	40	15	15	40	40																																40
570	0	48
571	0	41	5	0	0	5	40	40	80	80	40																																			40	5
572	1	70	6	0	0	0	5	15	15	15	15	40	40
573	1	60	5		0	0	40	40	40	15																																				15	0	0
574	1	47	5		5	0	15	80	40	40																																				15	5	5
578	0	63	16		0	5	40	40	40	40	40	40	40	40	40	40	40		15	15	5	15																									0	0	0
580	1	66	5		0	15	40	40	40	80																																					15	15
581	1	34	5		5	15	40	80	40	80																																				40
582	1	55	7
583	1	60	14	0	0		0	0	0	0	0	0	0	0	0	0	0	0																												0		0	5
584	1	59	5	0	0	15	15	40	40	40																																				40	15	5
585	0	64	5	0	0	15	40	80	80	80																																				80	40
587	0	54	13	5	0	5	15	5	40	40	40	40	40	40	80	80	80	80																												40	0	15	15
589	1	67	20	0	0	0	5	5	5	5	5	0	0	0	5	5	5	5	5
590	0	53	14	0	0	40	40	80	80	40	40	40	80	40	15	15	15	40																												15	5		0
592	1	52	8	5	5	5	15	40	40	40	40	40	40	40																																15	5
593	1	74	11		0	0	5	5	5	5	15	15	15	5	5	15	15																													15
594	1	59		5	5	15	15	15	40	40	40	80	40	40																																40	15
595	1	60	8	0	5	5	5	5	40	80	80	80																																		80	5	5	5
596	1	45	8	0	0	0	5	15	15	15	15	15	40																																	15	5	5
597	1	76	8
598	0	40	10	5	5	15	40	40	15	15	15	15	40	40	15	15																														15	40
599	1	52	9	0	5	40	80	80	15	40	40	15	15	15																																40		15
600	1	63	9	15	15	40	15	80	80	80	80	80	40	80	40																															40
601	1	84	10	0	0	5	5	5	15	15	15	15	15	15	40	15																														15	0	0
602	0	70	12		0	80	80	160	80	80	80	80	80	40	40	40	15	15
603	0	56	13	0	0	0	40	80	80	40	40	40	40	40	80	40	40	40	40	40																										0	5	5	0
607	1	67	13	0	0	0	15	15	15	15	15	15	15	40	40	40	40																													40	15	15
608	0	55	4	0	0	5	15	80	80																																					40	15	15
609	1	71	6		5	5	15	15	40	40	40																																			15	0
610	1	58	6			5	40	40	40	15	15	15	15																																	15
611	0	69	6	0		15	15	15	15	15	15	5	15																																	15	5	5
612	1	37	9
613	0	40	11
614	1	48	6	0	0	0	0	0	5	0	5																																				0
615	1	71	9		5		5	15	5	5	5	5	5	15	15																															15	5	5	5
616	0	73	8
617	1	50			0	5	15	40	80	160	80	80	80	80	80	80																														80	40	15
618	0	32	7	0	0	5	0	0	0	0	0																																			0	0	0	0
619	0	62	6
620	1	68			0	0	5	15																																						80	40	5	15
623	1	37	9		0	80	160	80	160	160	80	80	80	80	80																															40	40
624	0	71	9	5	5	15	15	15	15	15	15	40	40																																		15	0
626	1	61	23		5	40	80	40	5	15	5	15	40	40	40	40	80	80	80	40	80		40	80	80
627	1	72	6	5	5	15	15	5	15	80																																				40	15
628	1	50	6		0	5	5	40	15	40	40																																			15
629	0	57	6
630	1	70	6
631	0	48	8	0	15	15	40	80	80	80	80	80	80																																	80	40
632	1	54	7	0	0	5	15	40	15	40	40																																			40		0
633	0	54	9
634	0	68	9		15	40	80	80	80	80	160	160	160	160	160	80	80																													80	40
636	1	59	6		0	0	5	5	5	5																																				5	0	0
637	1	49	6		0		15	15	15	15	15	15	15																																	15	15
638	0	45	7				5	15	40	40	40		40																																	40	40
639	0	55	7	5	15	15	40	40	40	80	40	15																																		5	5
640	0	70	6	0	0	5	15	40	40	80	15
641	1	60	6	0	5	40	15	15	40	15	5																																			5
642	1	76	6	0	0	0	5	15	40	40																																				15	0	0
645	0	58	6	0	0	5	40	40	5	40																																				40	15	5
646	1	33	6
647	0	65
648	1	63	6		5	15	15	15	40	40	80	40	40																																	40	5
649	1	60	5	0		5	15	40	80	80	80																																			40	15
651	1	50	10
652	1	64	10	0	0	0	0	15	40	40	15	40			40																																15
653	1	58	6				15	15	15	15	40																																			15	5	0
654	0	52	14	0	5	40	40	80	80	80	80	80	80	80	80	80	160	160	160	160	80	160																								160
655	1	67	9		0		5	5	5	15	15	15	15	15	15																																0
656	1	66	9	0	5	15	40	40	40	40		40	15																																	15	15	15	5
657	0	75	9
658	1	58	6
659	0	58	6
660	1	61	9		0	0	0	5	5	5	15	5	15	15																																15	0
661	0	65	7	0		15	80	160	80	160		160																																		80	80	40
662	0	73	10
663	1	55	7	0	0	5	15	80	40	80	80
664	1	74	9		0	5	40	40	80	80	40	80	80	40	40	80	40																													40	40
666	0	48	9	0		15	40	40	40	40	40	40	40	40																																5	0
667	1	53
668	0	72	11
669	0	29	6	0	0	15	15	40	15	40																																				15	15
671	0	68	6	0	5	80	80	80	160	80	80																																				40
672	1	62	5		0	0	15	15	40	15	15																																			15	5
673	1	57	9
674	0	43	6		0	0	5	15	15		40		40																																	40	40
675	0	33	6		0	0	15	15	40	40	40	40
676	1	51	5		0	40	80	80	80	80	80
677	0	52	6		0	5	80	80	80	160	160	160
679	1	41	5			80	40	80	80	80	80																																			40	15
680	1	42	5	0	0	5	15	40	40	80	80																																			40	15
681	0	43
682	0	60	9			5	15	40	40	15	40	40	40	40	40	40	40																													40
684	0	55	9	0	5	40	40	40	80	80	80	80	80	40																																40	15	0	0
685	1	55	5	0	0	0	5	5	15																																					15	5	5	5
686	0	60	5		15	40	80	40	80	40																																				15	15	0
687	1	53	6		0	5	5	5	5	5	5	15	5																																	5	0
688	0	61	6		0	15	40	80	80	80	80	80	80																																	80	15
689	0	60	6	0	0	15	40	80	80	80	80
690	1	63	8
691	1	60	5	0	0	0	0	15	5	5																																				5	0
692	1	40	8	0	0	40	5	5	40	5	5	5	5	15																																5	0
693	1	58	5		5	0	0	5	5	15																																				5	5	5
694	1	67	5	0	5	5	15	15	5	15	15																																			5	0
695	1	68	8	5	5	15	15	5	40	15	40	80	80	40																																40	40	0
696	1	72	8	0	0	15	0	15	5	15	15	40	15																																		0
697	0	70	7
698	1	59	5	0	5	5	40	80	40	40	80
699	1	59	8	5	5		15	15	40	80	80	80	80
700	1	57	5	0	0	40	40	40	40	40																																				40	5
702	1	61	8		5	15	15	40	40	40	15	15	15																																	15	5	5
703	1	72	9	0	0	0	0	5	5	5	5	5	5																																	5	5	5
704	1	77	5
705	1	59	8	0	0	5	15	40	80	40	40	40	40	15																																	5	5
706	1	59	8	0	0	5	0		15	15	15	0	15																																	0	0	0
707	0	49	5		0	15	160	160	40	80	80																																			80
708	0	58	5
709	0	61	26
710	0	54	5	0	5	5	80	40	80	80																																					40
711	1	66	14	0	0	0	0	5	0	0	0		0		0	0	0	0	0	5																										5	0
713	1	55	8	0	5	15	15	15	15	15	15	5	5	15																																0	0
714	1	60	8	0	0	5	5	15	15	15	40	40	40																																	40	5	5
715	0	56	14	0	0	5	5	5	15	15	15	15	15	15	15		15	15	15	15																										5	5	5	5
716	1	57	6	0	0	15	5	15	5	0	15																																			40	5
717	0	61	5
718	1	46	15			40		80	80	80	80	80	160	160	160	160	80	80	160	160	40	80	80	40																						40	5
719	0	83	5
720	0	58	5		80	160	160	160	160																																					80
721	0	58	5
722	1	57	9	0	0	5	15	15	40	80	40	80	80	80	80																															80	15	5
723	1	41	9		0	0	0	0	0	0	40	0	0	0																																	0
724	1	39	5		40	40	40	80	80	40																																				80	15	5
725	1	78	6		0	5	15	15	15	15																																				40	15	15
727	0	60	8	40	40	40	40	80	80	80	80	80																																		80
728	0	62	5	5	15	40	80	80	80	80	80	40																																		40
729	1	61	5		5	15	40	40	15	15																																				40	5	5
730	1	72	9		0	0	0	0	0	0	0	0	0	0	0																															0	0	0	0
731	1	39	8	5	5	5	80	80	80			80	80																																	40	5
732	0	65	8	0	0	0	5	15	5	15	0	15																																		15
733	0	67	9
734	1	49	5	0	0	15	40	40																																						80		40
735	0	66	5		0	5	15	80	40	80	80	40																																		80	40	80	80
736	1	74	6
738	0	33	9	0	0	0	0	80	80	80	80	15	40	15																																	40	40
739	0	61	6	0	15	15	40	40	40	40																																				40	40
740	1	82	8		0	0	5		5	15	15	15		15																																	5
741	0	45	14
743	1	62	22		5	15	40	40	40	40	40	80	40	40	40	40	40	40	40	40	40	40		40		40																				40	5		5
744	1	67	14	0	0	0	0	0	15	15	40	40	40	40	40	40	15	15	15	15																										15	5	5	5
747	1	70	6
749	0	62	5
750	0	65	21	5	5	80	40	80	80	80	80	40	80	40		80	80	40	80	80	40	40	40	40	40	40	40																			40	40		40
751	1	72	5
752	1	46
754	0	68	8			40	40	80	80	40	40	40	40																																	15
756	0	56	6	0	0	15	5	15	40	15	40	40	40																																	40	40	15
757	1	52	14		5	15	15	5	15	15	15	15	40	15	15	15	15	15	15	15
758	0	69	6		5	15	15	40	40	15	40	15																																		15	15
759	0	40	9							160	80	80	80	160	80	80	15																													15
760	1	41	5
762	0	61	14	0	5	5	15	80	80	80	80	80	80	80	80	80	80	80	80																											160	80	40	40
764	0	59	14
765	0	49	8		0	0	40	5	0	40	5	0	0	5																																5
766	0	62	6	0	0	0	0	5	15	15	15																																			15	15
767	1	61	5	5	5	5	5	15	15	15	5	5																																		5	5
768	1	65	5	0	15	40	15	40	80	80	40	40																																		40
769	1	65	8		5	0	5	5	5	15	80	40	40	40	15	40																														40	0
771	1	40	6		0	15	40		40	40	80																																			40	15	5
772	1	52			0	5	5	5	15	15	15																																			15	0
773	0	23	9		0	5	40	80	15	40	15	15	5	5	5																															5	0
774	1	22	8
776	0	75	5	15	40	80	80	40	80	80																																				40	5	5
777	1	40	5		0	15		0	40	40	40	80	160																																	160	5
778	1	53	5	5	15	15	5	15	40	15																																				15	15	5
779	0	62	5	0	0	0	0	0	0																																						0
780	1	76	14	0	0	0	5	15	15	15	5	0	0	15	5	0	15	15	5	15	5	5	5																							5	0	0
781	0	79	15		5	15	40	40	40	40	15	15	15	15	15	15	15	15	5	5																										5	5	0	0
783	1	61	7								40	40	40	40																																40	40	40
784	0	30	8	15	15	40	40	40	40	40	40	40	40	40																																40		40
786	0	77	16
787	1	54	19
789	1	45	5	0	0	5	0	0	15	0	5																																			5
790	0	66	8			40	80	40	40	80	40	40	40	15																																15
791	0	73	5	0	5	80	40	80	80	80	80																																			40
792	0	66	7
794	1	72	8	0	15	40	40		0	5	0	5	0	0																																0	0
796	1	52	8		0	5	80	160	160	15	40	5	5	5	5	5																														5	0	0
797	0	75	6
798	1	54	9		0	5	15	40	40	15	15	40	40	40	40	40																														40
799	1	56	5
800	1	54	5
801	0	56	5
802	0	47	9
803	0	59	5	0	0	15	40	80	40	40	40																																			15
805	1	20	5	0	0	5	40	40	40	40	15																																			15	15
806	0	38	8
807	1	58	7
808	1	75	10	5	5	5	15	15	5	5	5	15	15																																	5	5	5
809	1	40	4		0	5	40	40	80	80	80																																			15	5	5
810	1	47	5	0	5	40	40	80	160	160	80																																			80	40
811	0	74	8			15	5	40	15	40		15																																		40	5	5
812	1	73	8	0	0	5	5	5	5	80	80	80	80																																	80	5	5
813	1	43	8
814	1	36	8
815	0	53	8	0	0		80	80	80	80	80	80	80																																		40	40
816	1	81	8	0	0	0	0	5	5	5	15	5	5	0	0																															0	0	0
819	0	74	9		5	5	5	5	5	5	5	5	0	5	0	5	5																													5
820	0	57	5	0	0	0	5	15	40	40																																				80	15	5
821	0	42	6
822	1	57	5	5	5	5	15	15	15	40																																				40	40	0
823	0	66	14		0	5	15		40	40	40	40	80		80	40	40	80	80																											40	40	15	15
824	0	41	11
825	1	51	14	0	0	40	80	80	160		80	80	80	160	80	80	80	80	80																											40	80	15	5
826	0	54	11	0	5	40	40	80	80	15	5	0	0	0	0	5																														0	0	0	0
827	1	33	8
828	0	56	20			15	40	15	40	80	80	80	80	80	80	40	40	15	40	40	80	40	80	80	80	80	80	80	80
829	0	50	5	0	5	5	5	5	5	15																																				40	40	40
830	0	53	9	5	5	5	15	15	40		40	15	15	40	40	40																														40	15	15
832	1	45	6	0	0	160	80	80	80	80	40	40																																		80	5	0	0
833	1	51	8	0		15	15	40	15	40	40	40	80																																	15	5
834	0	50	7
836	0	26	6
837	1	69	14	0	0	15	40	40	40	80	80	80	80		80	80	80	80	40	40	40																									40	15	5
839	0	60	10	0	0	5	15	15	15	15	40	15	0																																	5	0
840	1	71	5
843	0	32	8	0	15	5	5	40	15	15		40	40																																	15	15
844	1	21	8
845	1	63	6		5	40	40	80	80	80	160	160		80																																80
846	1	43	6
847	1	43	5
848	1	58	14	0	15	40	40	15	40	40	40	40	40	40	40	15	15	15	40	15	40																									40	15	5
852	0	31	8		5	15	15	15	40	40																																				80	80	160
853	0	76	5		0	5	40		80	80	40	80	15																																	15
854	0	71
857	0	53	5	0	0	40	80	80	40	80																																				80	40	40
863	0	74	8
866	1	55	6			5	80	40	40	40	40																																			40	15	0
868	0	49	5	5	5	40	40	40	80	80	80																																			80
869	0	68	14
870	0	75	8
872	0	44	14	0	0	80	80	80	80	80	80	80	80	80	80	80	80	80	80	80	80																										80
873	1	71	8	5	0	40	40	40	80	80	40	40	40																																	15	5	5
874	1	22	10
875	1	60	14
876	0	56	5		0	15
877	0	57	4
879	0	66	8	0	5	5	15		5	5	5	5	5																																	5	5
880	1	72	14	0	5	5	15	40	40	15	15	15	15	15	15	15	15	15	15	15																										5	0	0
881	0	58	5	0		15	40	40	160	160																																				0	80
882	0	52	5	0	5	15	15	40	40	5																																				15	0	0
883	0	63	8	0	0	0	15	15	15	40	40	40	40	40																																40	40	15
884	1	42	5
885	1	54	6		0	5	80	80	160	80	80	80	80																																	80
886	1	71	5	0	0	0	5	5		5																																					5	5
887	1	74	21	5	0	40	15	15	5	5	15	15	15	15	15	40	15		5	5	5	5	0	5	0	0	0																			0	0	0
889	1	75	7	5	5	5	40	15	15	5	5																																			15	5	0	0
890	1	67		0	0	5	15	40	40	40	15	40	15	15																																15
891	1	67	22	0	0	5	5	5	15	40	80	80	80	80	80	40	80	40	80	80	40	40	40	15
892	0	59	5	5	5	5	40	80	80	80																																				40	40	40
893	0	67	6	0	5	15	15	40	15	15	15																																			40
895	0	69	8	0			40	80	40	80	80	40	5																																	0	0
896	0	59	6	0	0	40	80	80	80	80	80	80
900	0	68	8	0	0	40	80	80	40	40	80	40																																		40	5
901	1	36	5	0	0	5	5	5	5	15	80																																			40	5
902	1	39	5	15	40	40	40	40	40	40																																				80	15
903	0	56	5			5	5	40	80	80																																				40	40	40
904	0	57	8	0	0	5	15	40	15	15	15	15	15																																	5	5	0
905	1	35	6
906	0	66	6
909	0	43	5	0	5	15	40	80	160	40																																				80	15
910	1	44	8	0	5	40	80	15	40	40	80	80	80	80	80																															40	40
911	0	62	14	0	5	5	15	40	80	80	80	80	80	160	80	160	160	80	80	80	80																									80	40
912	1	60	14	0	0	5	15	15	80	40	40	40	40	80	40	80	40	15	15	5																										5	0	0
913	1	65	5	0		0		5		5	0	15
914	0	70	5
915	1	51	18	0	0	5	5	5	5	15	15	40	40	15	15	15	40	80	40	40	80	80	80	80	80																					40	15	0
916	0	79	6		40	40	5	5	5	15	5																																			5	0	0
917	0	51	8	0	0	0	15	40	40	40	80	80	80	40																																40
918	1	61	5	0	0	0	0	40	40	40	80																																			40
919	1	78	10		0	0	0	0	15	15	15	40	15	5	40	40	15																													15	5	5	15
920	1	49	7
921	1	68	8	0	5	5	5	15	40	40	40	40	40																																	40	40	0
922	0	59	5		0	0	15	15	15	15	15	15
923	1	50	5		0	15	15	80	80	80	40	80																																		40
924	1	66	8	0	0	5	5	5	15	15	15	40	40	40	40	40																														40
925	1	64	14
926	0	58	5	5	5	15	80	80	40	160	80	80	40																																	40	40
927	1	51	5			80	80	160	160	80	160																																				160	160
928	1	46	8		15	40	160	80	160	160	160		160	80	160	160	160																													160
930	0	53	5	0	5	40	80	80	160	80																																				80	40
931	0	48	5	5	15	40	40	40	80	40
932	1	67	14	5	5	40	40	40	40	40	40	40	40	40	40	15	15	40	5	5	15																									5	5
935	0	62	15	0	0	5	40	40	15	80	80	80		40	80	80	15	40	15	40	15		15																							15	15	5
936	1	41	6		0	5	15	15	40	40	15	40	15	15																																15	5
937	0	52	8	0	5	15	40	80	80	80	80	160	80	80	160	80																														80
938	1	48	14	0	0	0	5	5	15	15	15	15	15	15	40	40	40	40	40	15																										15	15	5	5
939	0	57	6		5	5	15	40	40	40	40																																			40	0
940	0	59	15	0	0	15	15	40	40	80	80	80	40	40	40	80	80	80	40	40																										15	15	5	5
941	1	46	6		0	5	15	15	40	15	5	15	5																																	5	0	0
942	0	63	9	5	0	0	15	40	40	40	40	40	40																																	40	40	5
943	1	37	5			0	0	0	0	0																																				0	0
945	1	35	8
946	1	61	8
947	1	58	5	5	5	5	5	5	0	5	5																																			5	0	0
948	0	32	8
949	0	61	8
950	1	45	8	0	5	40	40	80	80	80	80	80	80	40																																15	5
951	0	52	8
952	1	53	22	5	0	15	15	40	40	80	80	40	80	80	80	40	40	40	40	40	15	15	15	15	5	5	15																			5	5		5
953	0	61	5
955	1	60	5	0	0	40	80	80	80	80	160																																				80
956	1	31	15	0	5	80	80	40	80	80	80	80	40	40	40	80	80	80	40	80																										160	80	80	5
957	1	21	13
958	1	40	7	5	5	5	15	80	80	80	80	80																																		80	40
959	0	45	7	0	5	5	5	40	15	40	40	40																																		40
960	1	86	7	0	0	0	0	0	5	5		15																																		15	5	15
961	0	47	6	5	0	0	5	15	40	80		80	40																																	40	40
963	1	60	9		0	15	15	80	80	80	40	40	80	80	40		40	15																												15	5
964	0	60	9		5	15	40	15	40	40	40	40	40	40	40	40	40	15																												15
966	1	59	10			5	5	15	15	15	15	15		5																																5	5	0
968	1	65	8
969	1	64	6	0	0	0	15	40	40	40																																				15	15
972	1	53	4	0	0	5	5	40	40	40	40																																			40
973	1	66	5
976	0	32	8		0	5	40	80	80	80	80	80	80	80	80	80	40																													40	40
977	0	49	6		0	5	15	15	40	80	80	80	40																																	40	40
978	0	39	5
980	0	71	8
981	1	57	9		0	0	0	0	0	0	0	0	0	0	0
982	1	61	8	0	0	40	40	40	40	40	40	40	80																																	40	40	5
983	0	59	8	0	0	40	40	80	80	80	80	80	40																																	15	15	0
984	1	67	5			0	5	5	15	40	40																																			40
985	1	59	9		0	0		5		15		40		80	80																															80	15
986	1	51	5
987	0	56	10
989	1	57	5	0	0	5	5	15	15	15																																				15	15
990	0	56	5	0	15	40	40	40	40	40																																				40	40
991	1	67	8		0	5	5	5	5	5	5	5	0																																	0	0
994	1	46	14	5	5	15	5	5	5	5	5	15	5	5	5		5	5	15	15																										5	0	0
995	1	58	14	0	0	0	0	15	40	40	40	15	15	15	5	15	40	40	40																											5	0	0	0
996	0	76	13
998	0	59	14	0	0	5	15			40	40	80	40	40	40	40	80	40																												40	40	15	5
999	1	63	15	0	0	0	0	0	0	5	15	15	15	15	15	15				15																												15
1001	1	57	14	0	0	15	80	80	80	40	40	40	80	40	80	40	160	40	80																											80	15	5	5
1002	0	67	9		0	0	5	15	40	40	15	15	15	40	40	15	15	5																												5	0	0
1004	1	57	5		0	0	5	40	40	80	80																																			40	40	40
1005	1	62	10	0	0		80	80	80	80	80			80	80																															80	40	15
1006	1	71	8		0	0	0	5	0	0	5	5	0	15																																5	0
1008	0	30
1009	0	52	9		0	0	5	15	15	40	40	40	15	15	15																															15	15	0
1010	0	37	6	0	0	15	15	40	40	40	40																																			40	40	40
1011	1	25	6	0	0	15	5	5		15																																				5	5	5
1012	0	57	6	0	0	0	5	15	40	40																																				15	5	5
1014	1	49	6		0	5	15	80	80	80	80	80	80	40	80																															80	40
1015	1	59		5	5	15	15	15	15	40	15
1016	1	45	5		40	40	40	40	40	40																																				15	15	5
1017	1	77	5		5	15	15	40	40	40																																				15	5	0
1018	0	49	8	5	15	15	15	15	15	15	15	15	15																																	15
1019	1	42	5	0	5	40	80	80	160	160																																				80	80	40
1020	1	28	5	0	80	80	80	15	15	15																																				15	0	0
1021	1	57	5		5	5	5	5		15																																				40
1022	1	50	6	5	5	15	15	40	40	80	80	80	80
1023	0	49	4	5	15	40	80	80	80
1026	1	36	5
1027	1	47	8
1028	0	68	5	0	0	15	40	40	40	40	40																																			15	5
1029	1	58	8	0	0	5	15	15	15	15	40	40	40																																	40	5	0
1030	1	53	5	0	40	15	15	40	15	80																																				40	40
1032	1	49	14	0	0	5	5	5	15	15	40	5	40	40	15	5	15	40	40																											5	5	0	0
1034	1	64	14	0	0	40	80	80	40	80	40	40	15	5	5	5	5	5	5																											15	15	5	5
1036	1	53	5	0	5	0	5	0	5	5																																				5		5
1037	0	64	5		0	5	15	40	80	40																																				40	5	0
1038	1	55	5		5	15	40	40	40	80																																				15	5	5
1039	1	19	5		0	5	5	5	5	5																																				5	0
1040	1	18		5	40	80	80	80	80	80																																				80	40
1041	1	44	5		0	5	40	40	40	40	80																																			80	40
1042	0	52	10
1043	0	82	6			0	0	0	40	40	80	80	80	160	160																															80	40	15
1045	0	42	5
1046	1	26		0		0	5	5	5	15	15	15																																		5	0
1047	0	74	10	0	0	5	40	80	80	40	80	80	40	40	80																															40	0	0
1048	1	70	14	0	5	15	15	15	15	40	15	15	15	15	40	40	40	40	15	15																										15	0	0
1049	0	57	8
1050	1	51		0	0	5	5	5	15	80	15																																			40	5
1051	0	43	5	0	0	5	5	15	15	15	40																																			40
1052	1	20	8
1053	1	53	8	0		0	0	0	5		5	5	5																																	5
1055	1	50	5	0	0	5	5	15	15	15	15																																			15	15
1056	1	29	8	5	5	15	15	40	40	80	40	80	80	80																																40	40	40
1057	0	57	8	0	0	5	40	40	40	15	15	15	40	40																																15	5
1058	1	59	8	0	5	15	15	40	15	15	15	40																																		40	40	40	40
1059	1	32	8
1060	0	71	5
1061	0	55	6	0	0	15	40	15	40	40	40																																			40	40
1062	1	22	5	5	15	80	80	80	80	160																																				15	15
1063	1	55	6	0	0	5	80		80	80																																				40	5	5	0
1064	0	54	5	5	5	5	40	80	40	40																																				15	15
1066	1	59	8	0	0	5	40	40	40	40	40	15	15	5																																	15	40
1067	0	69	5	0	0	0	0	15	5	40																																				15	5	5
1068	0	76	9	0	15	15	15	15	40	40	15	40	15	5	15																															15	5	5
1069	0	65	8	0	5	40	40	80	80	80	80	80	40	80																																80	40
1070	1	69	8	0	0	15	40	80	80	80	40	80	40	40																																15	5
1071	0	67	8	0	0	15	15	40	80	80	80	80																																		40	5	5	5
1072	1	43	6	0	0	5	5	15	5		5																																			0	5
1073	1	58	9	0	0	0	5	15	15	15	15	5	5	5	5																															5	0
1074	1	81	14	0	0	0	0	0	0	0		0	0	0	0	0	0	0	0	0																										0	0	0
1075	1	25	8
1076	1	49	8	0	15	40	160	40	40	80	40	40	40	40																																15	15	15
1077	0	56	7
1078	0	56	5	0	0	15	40	40	80	80																																				80	80	40
1080	1	48	7	0	0	15	15		40	40	40																																			15	15	15	15
1081	1	73	5
1083	1	40	8	0	0	0	5	5	15	5	5	5	15	5																																5	5
1084	0	62	8	5	5	40	40	15	40	15	40	15	15																																	15	5	5	5
1085	1	19	7	15	40	80	40	80	15	40	40																																			40	15	5	5
1086	1	40	5	0	0	5	80	40	15	40																																				15	5
1088	1	52	5
1090	0	53	14	0	0	5	15	15	40	40	40	80	40	40	80	40	40	40	40	40																										40	5	5
1091	1	69	5	0	0	5	15	80		40																																				15	15
1092	1	47	15	0		40	80	80	80	80	80	80	80	80	80	80	80		80																											40		40
1093	1	54	14	0	0	0	15	5	0	0	0	0	0	0	0	0	0	5	0	0																										0	0	0
1095	1	31	5	5	5		40		80	80																																				80	80	40
1096	1	61		0	0	0	0	0	0	15	15																																			15	5	5
1097	1	46	5	0	0	5	5	15	5	5																																				5	5	15
1098	1	52	5	0	5			15	15	40																																					5
1099	0	73	5	0	0	15	0	0	15	15																																				40	15	5
1100	1	52	8		0	5	40	80	80	80	80	80	160	160	80	40																														40	80	80
1101	0	28	9	0	0	15	80	160	160	80	160	160	80	80	80																																80	80
1102	1	49	14		5	40	40	80	40	80	80	80	80	80	160	80	80	80	160	80	160																									80	80	80
1103	1	76	8	0	0	5	15	5	15	5	15	5	5	0																																5	0	5
1104	0	51	5	0	40	80	80	80	160	80	80	40
1105	1	45	8	0	5	40	40	5	40	40	15	15	15																																	5	0	5	5
1107	1	56	9	0	0	40	15	40	40	5	15	40	80	15	15																															5	5
1110	0	51	8		0	5	15	40	40	15	40	40	40																																	40	15	5
1111	0	61	8	0	0	40	5	5	15	5	5	5	15	5																																0	0	0
1112	1	74	8
1113	1	77
1114	1	72		0	0	0	15	5	40	80	80		40	40																																	5	0
1115	1	57	11	0	0	5	15		40	80	80	80	80	80	80																															40	15
1117	1	42	7	0	0	15	15	15	15	15	40																																			15	5	5	5
1118	1	41	5
1119	1	39	5
1120	0	73	5	0	0	0	0	15	15	80																																				80	80
1122	1	50	8		5	80		80	160	80	80	80	40																																	40	40	15	5
1123	1	66	5		0	0	0	0	0	5	5																																			5	5
1124	0	69	5		0	0	5	15		40	40																																			15	5
1125	0	62	8		0	0	15		15	40	80	40	80	40	80																															40	15
1126	0	70	8		0	5	5	15	15	15	15	40	40	80																																40	15	15
1127	1	70	8	0	5	15	80	40	80	80	40	80	80	80
1128	0	55	6	5	15	80	80	80	80	80	80																																			80
1129	1	21	6		5	5	40	160	160	160	80																																			80	80
1131	1	32	5	0	0	5	40	40	40		40																																			15	15
1133	1	52	5	0	5	15	40	40	40	80	80																																			80	15
1134	1	65	5			15	5	5	5	5	5	5	0																																	0
1135	0	66	5		0	5	5	15	40	40	40	40
1136	1	40	4	0	0	5	40	40	40	80	80																																			40
1137	1	49	14
1138	1	62	15
1139	0	48	4	0	0	15	80	80	160	80	160																																			160	80
1140	1	60	15
1141	1	37	5	0	5	80	15	80	15	40																																				80	0
1142	1	47	7		5	5	15	80	15	15	40	40																																		15	5	5
1143	1	57	13	0	0	0	5	5	15	15	40		40	40	40	15	15	15																												15	5	0	0
1146	0	36	8	0	0	40	40	40	80	80	80	160																																		40	40	40
1147	0	66	8		5		15	80	80	80	40	160																																		80	40	0	0
1148	0	65	15	0	0	40	40	80	80	80	80		80	80	80		80	80	80	80																										80	80
1149	1	75	8			0	0	5	5	15	40	40	40	40																																40	15	0	0
1150	0	57	5	0	0	80	160	80	80	160																																				80	80	80
1151	1	57	5
1152	1	22	5
1153	0	52	5	0	5	40	80	80	160	80																																				80	15	15
1155	1	39	11			5	15	15	40	80	80	80	80	80	80	80	80																													40	40	5
1156	1	62	8	0	0	0	5	5	5	15	15	15	15																																	5	5	0
1158	1	64		0	0	0	15	40	80	80	80	40	80	80	80	80	80	80	80	80	80																									80	5	5
1160	1	29	15	0	5	160	80	80	15	15	15	15	40	40	15	15	15	15	15	15																										15	0	0
1161	0	60	12		0	0	40	40	40	40	15	15	40	40	5	5	0	15	5	15	5																									5	0
1162	1	47	5
1163	1	23
1164	1	40	14
1166	1	25	14
1168	1	49	10		5	40	40	40	15	80	40	40	80	15	5	5																														5	5
1170	1	36	5
1174	1	37	5	0	0	0	0	0	0	5	5	5
1176	1	46	5	0	0	40	40	40	80	80	40																																			40	15
1177	1	61	5	0	0	80	40	40	40	40	15																																			15	5
1178	1	30	4	5		160	40	5	80	80																																				80	80	40
1180	0	33	13		80	80	80	80	80	80	80	80	80	80	80	80	80	80	80																											5	5
1181	0	58	10
1182	1	55	8	0	5	160		160	40		80	80	80																																	80	40	40	15
1184	1	68	9		0	0	5	15	5	15	15	40	40	40	40	40	15																													15	15
1187	1	73	8
1188	1	63	8	0		0	15	40	40	15	5	5	5	5																																5	5	0
1190	1	57	8	0	0	0	5	80	80	160	80	80	40	40	40																															40
1192	0	58	14		0	0	40	40	80	80	160	80	80	160	80	160	80	160	80	80	80																									40	40	40
1193	1	55	5		0		80	80	80	80																																				40	15
1194	0	62	24
1195	1	24	5	5	5	5	40	80	40	40																																				40	15
1196	0	43	6	0	5	40	40	15	40	15	40																																			15	5	5
1197	0	38	5	0	5	5	40	15	40	40																																				15	5	5
1198	1	47
1200	0	72	8	5	0	0	15	15	40	80	80	40	80																																	40
1202	1	59	5	0	0	5	15	0	0	0																																				5	0	0
1203	0	54	5	15	15	15	40	80	80	80	80	80
1208	0	51	15
1209	1	47	5	0	5	15	40	40	40	40																																				40	15	5
1210	1	56	5	0		5	5	15	40	40	15																																			15
1211	0	63	8	0	0	15	40	40	40	80	80	80	80																																	40	40	15	5
1213	0	60	15	5	5	15	40	80	80	80	80	80	80	160	160	80	160	160																												80	40	40	40
1214	1	49	8		5		40	80	80	80		80	40	40	40	40	15	15																												15
1216	0	41	8
1217	1	49	14
1219	1	56	21	0	5	40	80	40	80	80	80	80		80	80	80	80	40	80	80	15	40	40	40	40	40	80																			40	40	80
1221	1	41	24
1222	0	55	8
1223	1	69	8	0	0	0	5	15	40	15	15	15																																		15	0	0	0
1224	1	50	13	15	40	80	80	80	80	80	160	160	160	80	160	160	80	160	160																											160	15
1225	1	57	8	0	0	5	5		40	40	40	40	40																																	15	5	0	5
1226	1	58	5	0	0	0	0	0	0	5	5																																			0
1227	1	49	9	0	15	40	80	80	160	160	160		80	80	160																															160	80
1228	0	59	8	0	0	0	15	40	40	40	40	80	80	40																																40	15	5
1229	0	43	9
1230	1	62	8	0	0	0	0	5	5	5	5	5	5	15																																5	0	0
1231	0	73	8	0	0	5	40	80	80	80	80	160	80																																	40	15
1233	1	58	21		5	5	40	15	40	15	15	5	40	40	40	15	5	5	5	5	5	5	5	5	5	5																				5	0	0	0
1234	0	57	21	0	5	15	80	80	80	80	40	40	80	40	40	40	40	80	15	15	15	15	15	40	5	15																				5	0	0
1235	1	49	6	5	5	15	5	40	40	80																																				80	40	0
1236	0	65	6	5	5	5	5	15	40	40																																				40	40
1238	0	75	8		0	0	0
1240	0	50	15		15	80		80	160	80	80	160	160	80	80	80	160	160	80	80	80	80	80																							80	40	15
1241	1	34	8
1242	1	33	6		5	80	80	80	80	80	80	80	40																																	40	40	15
1243	0	31	5	0		5	15	15																																						40
1244	1	69	7
1245	1	21	14	0	40		40	80	15	40	40	40	15	40	40	40	40	15	40	40																										40	40	15	15
1246	1	53	5	0	5	15		40	40	40																																				40	40	15
1247	1	67	13	0	0	0	5	15	40	40		5	15	40	15	40	15	15																												15	0	0	0
1248	1	20
1249	1	37	8	0	0	0	5	5	5	5	5	5	5	5	5	0																														0	0	0
1251	1	73
1252	1	37	19			5	15	15	15	15	15	40	40	80	80	80	40		15	5		40	5		40																						5	5	0
1253	1	42	8		0	5	15	40	40	40	40	40	40	40	40	40
1254	1	65	5	5	5	15	5	15	5	5	15	5																																		15
1255	0	69	5	5	5	15	5	5	5	5	15	15
1256	1	68	12	0	0	5	5	5	15	15	15	5	5	5	5																															5	0	0	0
1257	0	58
1258	1	58
1260	1	48	8	0	5	40	40	80	80	80	40	80	40																																	40	15	0	5
1261	0	51	8	0	15	80	80	80	160	160	160	160	160																																	160	80	80
1262	1	55	14	0	0	0	15	40	40	40	40	40	40	40	40	40	40	40	40	40																										15	15	15	5
1263	0	57	14	0	0	15	15	15	15	15	15	40	15	15	15	15	15	15	15	15																										15	5	5	0
1264	1	61	20
1265	0	82	13	0	0	5	40	5	40	5	15	40	15	15	15	40	40	40	40																											0	40	15
1268	1	42	9
1269	1	28	8
1270	0	48	14	0	0	5	5	15	40	40	80	80	80	40	40	80	40	80	80	40																											5	5	5
1271	0	53	8	0	0	5	160	80	160	80	80	80	80	80	80																															40	15
1272	1	47	8	0	5	15	15	40	40	15	15	5	5	0	0																															5
1273	0	72	5
1274	1	42	6	0	0	5	40	80		160	160	160																																		80
1275	0	54	14	0	0	0	0	0	5	15	40	15	15	5	15	5		5	5																											5	0	0
1276	1	39	6		5	15	80	80	160	40	160																																			40	160
1277	0	55	6	0	0	5	5	40	40	80	80	80
1278	1	66
1279	0	62	14	0	0	15	5	15	5	40	40	40	40	40	40	40	40	40	40	15	5																									5	5	0
1280	1	57	14	0	0	5	0	0	5	40	15	15	40	15	5	15	5	15	5	5																										5	0		0
1281	1	24	14	0	0	40	5	15	80	80	80	80	80	80	40	40	40	15	15	40	40																									0	0
1282	0	57	7	0	0	5	40	80	80	80	80	160																																		40	15	0	5
1283	0	50	12	5	0	40	15	40	15	40	40	40	80	40	80	80	80																													80	80	40
1284	0	66	21
1285	1	50	9		5	40	40	40	80	80	80	80	80
1286	1	44	5		5	15	40	40	40	40																																				40
1287	0	67	5	0	40	40	40	40	40	80
1288	1	47	5	0	0	0	0	5	15	15																																				15	5	5
1289	0	71	12
1290	0	35	6	5	5	15	15	15	5	40																																				40	5	15	5
1291	0	66	14	5	5	15	80		80	80	80	80	80	80	80	80	80	40	40	40																										40	40	40	40
1292	1	42	5	0	0	0	0	15	15	80	15	40																																		40
1293	0	50	9
1294	1	41	5	0	0	5	5	40	40	40	40	15																																		15
1295	1	60	6		0	5	15	40	80	40	80	40	40																																	40	40
1297	1	51	8	0	5	15	80	80	80	80	80	80	80	80																																40	40	15
1300	0	72	8	0	0	5	40	40	40	40	40	40	40	40																																15	5	5
1301	1	46	9		0	15	40	80	15	5		0	0	0	0	0																														0	0	0
1302	1	76	8	5	5	15	5	40	15	15	5	5	5																																	5	5	0
1303	0	62	4	5	5	15	15	80	80	80																																				80	40	40
1304	1	54	8	5	5		5	5	5	15	15	15	15	5																																5	5
1305	1	51	9	0	0	5	15	5	15	40	15	40	15	15	15																															5	0	0	0
1306	1	74	11	0	0	0	5	5	5	15	15	15	15	15	15	15	5																													5	5
1307	0	70	5	0	5	15	15	15	15	5																																				5	5
1308	1	56	8	0	0	40		40	15	40	40	40	40																																	40	15	40
1309	0	55	5
1311	0	37	6	0	0	5	15	40	80	160	160																																			40	5	5
1312	0	56	16
1313	0	65	14
1314	0	67	5	5	15	80	80	80	80	80																																				40	40	15
1315	1	55	5
1316	1	26	10			5	40	40	15	80	40	40	80	40	40																															15
1317	0	61	8	0		15	80	80	80	80	80	80	160	160	160	80	80																													80
1318	1	54	8	0	0	0		15	5	5		5	5
1319	1	50	8	40	15	5	5	80	40	80	160	80	160	80																																80	80
1320	0	76	9	0	0	0	5	5	5	5	5	5	5
1321	0	48	7	0	0	15	15	40	80	80	40	40	80																																	40	15	5	5
1322	0	61	14	5	40	40	80	40	40	80	80	40	40	80	80	80	80	40																												15	15	5	5
1323	0	58		5	5	5	40	40	40	80	40	40	80	80																																80
1324	1	63	10		0	5	15	15	15	15	15	15	5	5	5																															0	0	0
1325	1	43	5		5	160	15	40	15	40	15	15	80																																	80
1326	0	50	8	0	0	80	80	40	80	40	40	40	15	5																																40
1327	0	35
1328	1	66	7
1329	1	42	8
1330	1	52	8		40	80	80	80		80	80	160	160																																	80	5	0
1331	0	46	12	0	0	80	80	80		160	160	160	160	160	160	160	160																													80	80
1332	1	27	7	0	5	40	5	15	5	5	5																																			5	5	5
1333	0	65	7		0	15	15	15		15	15	5	15																																	15	15
1334	0	37	5	0	5	5	5	5	40	40	40																																			15
1335	1	23	5	0	15	80	80	160	80	80																																				80	80
1336	1	63	14	5	0	5	40	80	80	40	80	40	80	40	40	40	40	40	40	15																										15	5	5
1337	0	70	9		5	5	15	40	15	40	80	40	40	40	80	160	80																													80	15	15
1338	1	48	5	0	0	5	5	5	15	40																																				15
1339	0	49	5	0	0		40	80	80	80	160																																			80
1340	1	45	5	0	0	80	40	40	40	40																																				15	5	0
1341	0	54	17
1342	1	39	7
1343	1	20	7
1345	0	62	5	0	0	15	40	40	40	40																																				15	15
1346	0	60	8
1348	1	70	5		0	0	5	15	40	40																																				40	40	15
1349	1	78	6		0	0	15	15	40	80	80	40	15																																	15	0
1350	1	30	16	0	0	15	40	40	5	80	40	40	80	15	15	15	80	40	80	80	80	80	80																							80	80
1351	1	44	7	0	5	5	15	40	40	15	80	40																																		40	40	40	5
1352	0	65	7					5	5	0	0	0	5	40	5																															0
1354	0	47	9
1355	0	58	8	0		5	80	160	160	160	160	160	160																																		160	160	160
1359	1	77	14
1360	1	59	5	0	0	15	40	40	80	40																																				40	40	15
1361	1	73	30	5	5	15	40		40	15	15	5	15	15	40	15	40	40	15	15		40	40	15
1362	1	35	7		5	40	80	160	80	80	80	80	80	80																																80
1363	0	35	8
1364	1	64	15	0	5	15	15	40	80	40	15	80		40	80	40	40	80	40	40																										40	15	15	5
1365	1	54	14	0	0	80	80	80	80	80	80	80	160	160	80	80	80	160	80	80																										80	80	5	15
1366	1	60	5		5	15	40	80	40	80																																				40	15	5
1367	1	55	9		5	5	5	5	15	15	15	15	5	5	5	5																														5
1368	0	69	9		0	5	40	15	40	40	40	40	40	40	40																															15	0
1369	1	58	5	0	0	0	0	0	5	5
1370	1	73	4	0	0	15	40		80	80																																				40	0
1371	1	19	8		40	40	40	80	15	40	80	15	40	40	15	40	80	80	40	80	80
1372	1	41
1373	1	67	5	0	0	15	5	15	40	40	40																																			40	5
1374	1	56	7	0				0	0	0	0																																			0
1375	1	76	8
1376	0	30	5
1377	0	65	13		5	5	0	15	40	40	80	40	80	40	80	80	40	40	15																											15	5
1379	0	67	5	0	5	5	5	15	15		5																																			5	0
1380	0	51	5	0	5	5	5	5	5	5	5	0	0																																	0	0
1381	1	50	6
1382	1	24	6
1383	1	72	5	0	0	5	5	40	15	15	40	40																																		15
1384	1	66	5	0	0	5	15	40	40	40																																				15	5	5
1385	1	33	8		15	15	80	15	15	40	15	15																																		15	15	15
1386	0	53	6		0	5	5	15	40	40	15																																			15
1387	1	43	16		0	15	80	80	160		160	160	160	160	160	160	160	160	160	160	160	160																								160	160	80	80
1388	1	24	6
1389	0	53	20	0	0	40	80	80	80	80	80	80	80	80	80	80	80	80	80	80	80	80	80	80	80
1390	0	47	8	0	5	5	15	5	40	40	40	40	15																																	15	15	5	5
1391	0	54	7		5	15		40	40		80	80																																		80
1392	1	44	14	80	40	40	80	80	40	40	15	15	40	40	15	15	5
1393	0	55	5	0	0	40	40	40	80	40																																				80	40	40
1394	1	72	6	5	0	5	5	15	5	0	0																																			5	5
1395	0	41	6		0	15	40	40	40	40	40																																			15	15	15
1396	0	74	8		5	5	40	40	80	40	40	40	40	40																																40	80	40
1397	1	48	14	0	0	0	5	15	15	40	40	40	40	40	15	40	15	15	15	15																										40	15	5	0
1398	1	58	9		15	40	15	40	40	40	15	80	80	80	80	80	80																													80
1399	0	62	6	0	0	15	40	40	40	80	80																																			80	40
1400	1	61	6	0	0	0	5	15	40	40	40																																			40	40
1401	1	67	7	0	0	5	15	15	15	15	15																																			40	15	5	5
1402	1	60	9		0	15	80	80	80	80	80	80	80	80	80	15																														15	15	5
1403	1	54	9	15	40	40	160	160	80	80	80	160	80	160	80																															80	160	80	15
1404	1	53	5		0	5	15	40	15	40	15																																			15
1405	1	57	5	5	0	0	15	40	40	15																																				15	5	5
1406	0	56	8	0	0	0	40	80	80	80	80	80	80	80																																	40	15
1408	1	69
1409	1	53	8	0	0	0	5	5	15	5	15	5	5	5	5																															5	5
1410	1	62	9		15	40	80	80	80	80	80	80	80	80	80	160																														160	80
1411	1	58	5	0	5	15	5	15	80	80																																				80	80
1412	1	77	7	0	0	5	0	5	40	5	5	5	5	0																																15	0	0
1413	1	41	14	5	5	15	15	15	40	40	40	15	5	5	5	5	5	5	5																											5	5	5
1414	1	36	14	5	0	5	5	40	40	80	160	160	80	80	80	80	80	80	80	80																										15	15	5
1416	0	44	6
1417	1	48	9	0	15	80	80	80	160	160	80	80	80	80																																40	40
1418	1	54	8	0	0	0	0	0	5	5	5	5	5	5																																15	15	5
1419	1	53	8	5	0	15	40	80	80	80	80	80	80																																	80	40	40	15
1420	0	32	9
1421	0	64	6	5	5	15	40	40	40	40	40	40	40
1422	0	32	7	0	5	40	80
1423	1	65	8	5	5	5	40	15	40	40	80	80	80	80																																80	80	40
1424	1	66	6	0	0	0	15	5	5	5	5																																			5	0	0
1425	1	55	14		0	15	40	40	80	80	15	80	80	40	80	80	15	40	40	40	40																									40
1426	1	64	6		0	5	40	80	80	80																																				160	15
1427	0	62	5	0	5	5	5	15	15	40																																				15	5
1428	1	39	6		0	15	40	40	80	40	80	80	40																																	40	5
1429	1	43	5	5	5	40	80	80	80	40																																				40	5	5
1430	1	63	5	5		15	15	40	80	80																																				40	15	5
1431	1	73	14
1432	1	71	8
1433	0	63	14			15	0	15	40	40	15	40	15		5	5	0	0	5	5																										0	0	0
1435	1	60	5	0	0	15	15	80	40	40																																				15	0
1436	0	85	14	0	0	0	40	15	40	15	40	15	80	40	40	40	80	40	40	80																										40	5	5	5
1438	0	25	14
1439	0	66	8			5	5	40	80	40	80	80	80	80																																80	15	5
1440	1	65	8		0	5	80	80	15	15	15	15	80	15																																15	5	5
1441	0	53	5
1442	1	50	8	0	0		5	5	15	15	15	15	15																																	15	15		40
1443	1	20	6
1444	0	53	6
1445	1	55	6
1446	0	27	6
1447	0	47	5
1448	1	41	6	0	0	5	80	80	80	80	40
1449	1	20
1450	1	50	13
1451	0	48	14			5	5	40	80	80	80	80	80	80	80	80	80	80	80	80																										80	40	15
1452	1	23	13
1453	1	20	5
1454	0	47	8
1455	1	42	10
1456	0	49	5
1458	0	45	7
1459	0	69	14	0	5	15	40	80	80	40	80	80	80	80	80	80	80	80	80	80	40	15																								15
1460	0	60	9	0	0	15	15	80	40	80	80	80	80	80	80																															40	80	40
1461	1	43	6	0	5		15	15	15	15	15	15																																				0
1462	0	43	15
1463	1	65		0	0	5	15	15	15	40	40																																			40	15
1464	0	46	14	15	80	80	160	80	160	80	80	160	80	40	15	15	15	5	5	5																										0	0	0	0
1465	1	52	14		5	40	40	80	80	160	80	80	80	160	160	80	80	80	80	160																										40	15	15
1466	1	60	14	0	0	0	5	15	40	40	40	40	80	80	80	80	80	80	80	80																										40	40	40	15
1467	1	74	8	0	0	5	5	15	40	15	5	40	15																																	15		0
1468	1	62	13	0	0	0	5	5	5	5	80	40		40	80		40	40	80	15																										15	15	0
1469	1	55	12		0	15	80	80	80	80	80	40	15	5	5	5	5																													0	0	0
1470	1	48	5	0	0	5	80	40	15	40	15																																			0
1471	1	38	14	0	5	15	80	80	80	80	80	80	80	80	80	80	80	80	80																											160	80	80
1472	1	30	14	5	5	40	80	80	80	80	80	80	80	80	160	160	160	160	160	160																										160	80	80	80
1473	1	55	9	0	0	40	15	15	40	40	80	40	40	15																																40	15	5
1474	1	59	10		0	0	0	5	40	80	40	40	40	80																																80	80
1475	1	54	14	0	0	15	40	80	40	80	40	15	40	40	40	80	80	40	80	80																										80	15
1476	1	67	8	5	5	15	40	80	160	160	80	80	80	80																																80	40
1477	1	69	8	0	0	5	15	15	40	40	15	40	5																																	0	0	0	0
1478	1	55	27	0	0	0	5	15	15	40	40	40	40	40	40	40	40	40	40	15	15	15	15	15			5	5	5	5	5	5	5													0	0	0	0
1479	1	51	8
1481	1	57	8
1483	1	58	14
1484	0	49	5
1485	1	62	13	5	15	15	40	80	80	80	80	80	80	40	40	40	40	40																												40	40	15	0
1486	1	62	5	0	0	5	5	5	15	40	40																																			40	5
1487	1	59	14	0	5	5	15	15	40	40	40	40	40	40	40	40	40	15	15	15																										5	5	5	0
1488	1	30	5	0	0	5	40	80	80																																					80	80
1489	1	51	5	0	0	5	5	15	5	15																																				15	5	0
1490	0	52	18	0	5	5	15	15	5		40	5	15	5	5	5	0	5	0	0	0	0																								0	0
1491	1	58	5	0	5	5	15	40	40	15																																				40	15
1492	0	66	8	0	0	0	5	5	5	15	40	40	80	80																																40	40	5
1493	0	60	9
1494	0	63	8		0	40	80	15	80	40	80	80	40	80	15	40																														40	15	15
1495	0	53	11
1496	0	65	7	15	5	15	15	15	40	40	40	40																																		40	40	40
1497	0	53	13	15	15	40	40	40	40	40	40	40	80	40	40	80	40	40	40																											40	40
1498	1	40	8	5	5	40	80	80	160	160	80	80	160	80																																80	40
1499	0	58	14		0		40	40	40	40	40	80	40	40	40	40	40	15	15																											5	0	0	0
1500	1	58	8
1501	1	60
1502	1	66	5
1503	1	22		15	40	40	80	40	40	40	80	80	80	40	80	80	80	40	40	40	40	40	40	80	80
1504	1	72	8	0	0	5	40	15	5	15	5	15	5	15
1505	1	36	14	0	0	40	80	80	80	80	160	160	160	160	40	80	80	80	80	80																										80	80	80	80
1584	0	43	9
1585	0	31	5	5	5	15	5
1586	1	56	7	15	15	40	15	15	40	40	40	40
1587	1	41	8	0	5	40	15	15	40	80	80	40	80																																	40	40	15	80
1588	0	49	8	0	15	40	40	40	15	15	15	15	15																																	5	5	0	0
1589	1	63	14	5	5	5	15	40	80	80	80	80	80	80	80	80	80	80	80	40																										80	40	40	5
1590	1	53	8	0	15	5	5	5	15	15	40	40	15																																	5	5	5
1591	0	44	8	0	0	5	5	0	5	15	15		15																																	0	5	15
1592	1	45	12
1593	1	37	5	0	5	5	5	5	15	5																																				5	5
1595	0	60	18	0	0	15	40	40	80	80	80		80	40	80	40		15	40	15	5	15		15
1597	1	72	5	0	0	0	0	5	15	40	5																																			15	0	5
1598	0	61	8	0	0	0	5	5	15	15	15	15	40																																	5	0	0	0
1599	1	63	5
1600	1	55	8
1601	1	29	8
1602	0	45	5
1604	0	47	5	0	0	15	80	160	80	160	160																																			80
1605	0	54	5	0	0	5	80	80	80	80	160																																			80	80
1606	0	55	5	0	0	5	40	80	15	40																																				80	40	5
1607	0	75	8	0	0	5		40	5	5	15	40	15																																	5	0		0
1608	1	67	4	0	0	5	15	15	15	5	5																																			5
1610	1	58	5	0	5	5	15		15	40																																				15	15
1611	1	45	20
1612	1	67	18	5	5		15		40		15	40		15	15		5	15	5	5	15	15	5																							5	5	5
1613	0	39	7	5	5	15	80	80	80	80	80	80	80	80	40																															40	40
1614	1	67	9
1616	0	34	5
1617	0	63	12	0	5	5	40	80	80	80	80	80	80	80	80	80	80																													80	15	5
1618	1	68	8			5	15	15	5	5	5	5	5	5																																	5
1619	0	73		0	5	15	40	40	40	15	5	5	5	15																																5	5	5
1620	1	75	8	0	0	40	40	80	40	40	40	40	40	40																																40	15	5
1621	1	57	4	5	5	40	80	160	80	80																																				40	15
1622	0	68	5	0	0		5	15	5	15																																				40	0
1623	1	59	5	0	0	0	15	15		0																																				0	0	0
1624	1	60	9	5	5	40	40	80	40	80	80	40	80	40	40																															15	40
1625	0	67	9	0	0	0	5	15	15	15	15	15	15																																	15	15	0
1626	1	24	7	0	0	15	5	5	80	80	80	80																																		80	40	15	15
1627	0	73	9	0	0	40	80	80	40	15	80	80	5																																	40	5	5	5
1628	0	56	5	0	0	40	40	40	40	40																																				40	5	5
1629	0	79	12
1630	1	49
1631	0	53	5
1632	1	54	13	0	0	5	15	40	15	15	15	5	15	15	15	40	40	40	40																											160	160
1635	1	74	7	5	0	5	15	15	40	40	15	40																																		40	15	15
1638	1	58	8	0		0	5	15	5		15	5																																		15	0		0
1639	1	39	5	0	0	15	80	160	160	160	80	160	80																																	80	80
1640	0	49	6
1641	0	63	5
1644	1	59	8		0	15	40	40	40	40	40	40	15																																	15	5	0	5
1645	1	59	9	0	0	0	0	5	15	5	5	15	15	15																																5	0	0
1648	0	42	8
1649	1	85	8
1650	1	55	14	0	5	15	40	15	40	80	40	40	40	40	40	40	40	40	40	15																										15	15	5	5
1651	1	55	5
1652	1	60	5	0	0	5	5	40	80	80	80	160
1654	0	54	14
1655	1	76	6
1656	1	74	6		0	15	40	40	40	40	40																																			15	5
1657	1	85	8	5	0	0	0	0	5	5	0	0	5	5																																5	5	5
1658	1	34	14	0	0	0	0	15	80	40	40	80	80	80	80	80	80	80	80																											80	5	0
1659	0	68	5
1660	1	63	5	0	5	5	40	80	15	5																																				5	5	5
1661	1	63	5	0	0	5	15	15	40	40	40																																			15	5
1663	1	60	5		0	5	15	40	80	80	80	80	80																																	80	5
1664	0	60	5	0	5	5	15	40	40	40	40	40	40																																	40	15
1665	1	57	5
1666	0	61	8	0	0	0	5	15	15	15	15	15	15	15																																15	40	5
1667	1	55	4	0	40	80	160	160	80	160																																				160	80	80	15
1668	0	56	4
1669	0	59	6	0	0	5	80	160	160	80	40	80	40	80	40																															40	40	15	40
1670	1	79	8
1671	0	60	5	0	0	40	15	40	40	40																																				40	15	5
1672	0	21	5	5	40	80	80	160	80	80																																				80	40	40
1674	1	72	9	0		0	0	0	5	5	5	15	15	15	15	15	5																													5
1675	1	35	8	0	0	5	15	80	80	160	80	80	80	160																																80
1676	1	51	5
1677	0	72	10	0	0	5	5	15	40	15	15	15	15	15	5																															15	0	0	0
1680	0	77	8	0	0	0	0	0	0	5	5	5	5	15																																15	15
1681	0	53	8	0	5	15	40	80	80	80	80	80	80																																	40	5	5	5
1682	1	52	8	0	0	0	5	5	5	5	5	5	5	5																																0	0	0
1683	1	73	4	0	0	0	0	0																																						0	0	0	0
1685	1	60	8
1686	1	47	7
1687	0	47	8
1688	0	85	7
1689	1	54	5			15	15	80	80	40	80	80	40																																	40	0
1690	0	55	5			40	40	80	40		80	80	40																																	40	15
1691	1	48	5	15	15	160	40	80	80	40																																				80	40	40
1692	0	62	6
1693	1	35
1694	1	60	5	0	0	0	0	5	15	15																																				15	5
1695	0	61	5	0	0	0	5	15	40	80	80	80	40																																	40	0
1696	1	63	5		0	15	15	5	15	15	15																																			15	5	5
1697	1	39	5
1698	1	59	5	5	0	0	0	0	0	0																																				5	5	5
1699	1	57	6	0	0	0	0	5	40	40	80																																			15	5	5
1700	1	60	5	0	80	80	80	80	80	15																																				15	0
1701	0	69	7			0	0	5	5	0	5	5	5	0	0																															0	0
1702	0	51	5		5	15	15	15	40	40	40	40																																			40
1703	1	57	4			5	40	80	80	80																																				40	15	5	0
1704	1	33	5	5	5	80	80	40	40	40																																				15	15	5
1705	1	65	5	5	5	5	15	15	15	40																																				5	5	5
1706	1	44	8		15		40	40	40	80	40	80	40	80	160	80																														80	15	5
1707	1	55		0	0	5	5	40	40	40																																				40	5	0
1709	1	68				0	0	0	5	5	5	5	5	5	5	5	5	5																												5
1711	1	52	6		0	0	5	5	15	15	5																																				15	15	5
1712	0	60	8		0	15		40	80	80		80	80	80		5																														5	5
1715	1	72
1716	1	58	13	0		0	5	5	15	15	15	40	40	80	80	80	40	40	40	40																										40	15
1717	0	69	5	0	0	15	15	15	15	15																																				15	0	0
1718	1	71	5	0	0	5	5	40	40	40	40	40																																		40	5
1719	0	70	5	0	0	0	40	40	40	80	80	80																																		80	15
1720	1	62	9	0	0	5	15	5	15	15	15	40	5	5	15																															15	0
1722	1	70	8	0	0	40	5	5	5	40	40	40	15	40	15	15																														15	40
1724	0	63	8	0	0	160	40	80	160	80	80	160	80	80																																80	40
1725	1	64	8	5	5	15	40	80	160	160	160	80	160	80																																80	40
1726	0	53	8		0	40	80	80	80	80	40	80	80																																	40	40	80	40
1728	0	70	16	0	0	15	15	40	40	40	40	40	40	80	40	40	80	80	80	80	80	80	40	40																						40	5	5	5
1729	1	60	6		0	0	5	40	40	40	5																																			15	0
1730	1	45	5
1731	0	66	7
1732	1	48	8		0	0	5	15	40	40	40	80	15	5	5	5																														5	5	0
1733	0	72	7	0	0	0	0	5	5	15	40																																			80	40	5
1734	1	73	14	0	0	0	0		5	40	5	0	0	0	5	5	5	15	15	40																										5	0
1735	1	54	5	0	0	5	5	15	15	15	15																																			15	15
1736	0	73	5
1737	1	65	8
1738	1	36	8
1739	1	49	5	0	0	40	40	40	40	40																																				5	5
1740	1	46	5	0	0	5	40	40	40	40
1741	1	49	5	0	0	5	80	80	80	80																																				40	40
1742	1	74	5	0	0	0	5	0	0	5																																				0	0
1743	1	70	4	0	0	15	15	5	15	15	15	40																																		15
1744	1	78	5	5	0	0	0	5	5	15																																				5	5	5	0
1745	0	49	7
1746	1	66	9		0		5		5	5	5	5	5	15	5																																5	0
1747	0	63	9				5	0	5	0	0	5	15	5	15	5																														5	5	5	5
1748	0	55	5	5	15	80	80	80	80																																						40
1749	1	50	8
1750	1	43
1751	1	35	9	0	5	15	15	5	40	40	15	15	15	40																																5	5
1752	0	51
1753	1	50	8
1754	0	63	4	0	0	40	40	80	80	80																																				80	40	40
1755	0	47	5		0	15	80	80	80	80																																						40
1756	1	48	5		0	5	15	15	40	80																																				40	5
1757	1	32	5	0	0	40	80	40	80	80	80																																			40	15
1758	1	29	5	0	0	15	40	40	80		160	160																																		80
1759	0	47	8	0	0	0	5	80	80	80	80	80	40	40																																		5
1760	0	67	4		0	0	5	40	40	80	80																																			40	5
1761	1	46	5	5	40	40	15	15	15																																					15
1762	0	62	9	0	5	15	15	5	15	40	40	40	40	40																																5	5	0	0
1764	1	75	9
1765	0	59	8
1766	0	79	14
1767	0	54			5	40	40	80	80	80	80																																			40	5
1769	1	58	8
1770	0	78	5
1772	0	43	8	0	0	5	15	40	80	80	80	80	80																																	80	80	40	15
1773	0	63	5	0	0	5	40	40	80	40	40																																			15
1774	1	62	5	0	0	5	15	15	40	40																																				15	0
1775	1	79	15		0	5		15	15	15	15	40	40	40	40		40		40	40	40																									40	15	15	15
1776	1	56	14	0	0	0	0	40	40	40	80	40	40	40	40	40	40	40	40	40																										40	5	0
1777	0	69	5		0	80	40	15	15	40																																				40	40	15
1779	0	58	6	0	5	40	40	80	80	80																																				80	40
1780	1	69	5	0	0		15	40	15	15																																				15	5
1781	1	71	4	0		15	0	40	40	40	40
1782	1	58	5		0	0	0	15	80	40	40	40																																		40
1783	1	73	5	0	0	0	0	5	5	15	5	5
1784	1	46	5	0	5	5	15	40	80	80																																				15	5	0
1785	1	63	4		0	0	15		15	15	15																																			40	5	0
1786	0	65	4		0	5	15	15	15	5	5																																			5	5	5
1787	1	65	14		0	5	40	15	40	15	80	40	40	15	15	5	15	15	15	5	15	15	15																							15	0	0
1788	1	37	4	0	0	0	0	5	5	5	5	5
1790	1	71	5		0	5	5	5	5	15	40	15	15																																	15	15
1791	1	53	4	0	0	0	5	5	5	15	80																																			15
1792	0	74	5
1793	0	61	7		0	0	5	5	5	5	5	5	5	5																																5	0	5
1794	1	58	8	0	0	5	40	40	40	40	40	40	40	15	40																															15
1795	1	56	8	0	5	5	15	15	15		40	40	15																																		0
1796	0	56	8	0	0	15	80	5	40	15	15	15	15																																	0	0	0
1797	0	49	8	0	0	5	40	40	80	80	80	80	80																																	80	40	40	40
1798	1	33	8	5	5	15	15	40	40	40	40	80	40																																	15			5
1799	0	60	8
1800	0	55	13	0	0	0	0	5	15	15	15	15	15	40	40	40	80	80	80	80																										40	40
1801	0	74	14	0	0	15	40	80	40	40	40	40	40	15	40	40	40	40	40	40	40	40	15																							15	0	0
1802	0	62	14	0	0	15	40	5	5	40	40	15	40	40	80	40	80	40	40	40																										15	15	40	5
1803	0	33	9
1804	1	46	8	0	0	5	15	40	40	80	80	80	80																																	40	40	5
1805	0	50
1806	0	58			5	15	15	15	5
1807	1	25
1808	1	51			0	5	15	15	40	15	15	5	15	5	15	5	15	15	40	40	40																									5
1810	1	22	14	5	5	5	5	5	5	5	5	5	5	15	40	40	40	5	5	40																										40
1811	0	45	6
1812	0	60	5		5	15	40	80			80	80	80
1813	1	66	6
1815	0	78	5		0	15	15	80	80	80	80	80	80																																	80	40
1816	1	66	5	0	0	5	0	15	15		15	15	15																																	15
1817	1	52	8	5	5	5	0	5	5	15	40	15	15																																		5	0
1818	1	69	11	0	0	5	15	40	80	40	80	40	40	40	80	80	80																														0
1819	1	65	8	0	0	0	5	5	15	15	15	15	40	40																																15	15	5
1820	1	56	14	0	0	15	15	5	15	5	15	5	15	15	5	5	5	5	15	5																										5	0	0	0
1821	0	45	5	5	40	80	160		160	160																																				40	5
1822	1	55	5
1823	0	65	8	5	0	0	5	40	40	40	15	40	40																																	15	5	5	5
1824	1	72	6		0	0	0	0	0	0	0	0	0	0	0	0																														0	0	0
1825	1	68	9	0	0	0	5	15	15	5	5	5	40	40	15	5																														5	5	5	0
1826	0	50	7
1827	0	65	5	0	5	40	40	80	80	80																																				40	15	15
1828	1	74	5		0	5	5	5	5	5	5																																						5
1829	0	60	8		0	0	0	0	0	0	0	15	15	5																																5	5
1830	1	56	8	0	0	0	5	40	40	80		80	80	40																																15	5	0
1831	1	61	8		0	15	5	5	40	15	40	15	40	80	40																															40	40	5	5
1832	1	60	8
1833	1	68	8	0								15	15
1834	1	49	10
1835	1	50	13		0	15	40	80	80	80	80	80																																			80	40	40
1836	1	74	14	0	5	5	15	15	15	15	15	15	40	40	40	40	40	40	80	80	80																									80	15
1837	1	67	10
1838	0	68	8
1840	0	62	8	0	0	0	15	40	80	80	80	80	80	80																																40	5
1841	1	60	21	0	0	5	5	15	40	40	80	80	80	80	80	40	80	80	80	40	80	40	80	15
1842	1	38	5
1844	0	55	8
1845	0	44	8		0	15	40	15	15	40	40	40	15	15	15																															15	5
1846	1	57	8		0	0	5	5	5	5	5	5	40																																	40	5	0	0
1847	1	57	8	0	0	5	15	40	40	40	80	15	5	40																																5	0
1848	0	61	8	5	0	5	5	5	5	5	15	5	5	5																																5	0
1849	0	59	8		0	0	40	40	80	80	40	15	40																																	40	5		0
1850	1	61	9		0	0	5	15	15	80	15	15	15	15	80	15	15	5	5	0																										5	0	0	0
1851	1	60	5			40	40	40	80	40	40	80	80																																	80	80
1852	1	51	14	5	5	5	5	15	15	15	40	15	40	40	80	40	80	80	80	40	40																									40	15	5
1853	1	47	5
1854	1	68	5	0	0	40	15	5			5																																			5	5	0
1855	0	90	14
1856	1	48	5		5	15	40	40	40	40
1857	0	64	8	0	0	5	5	15	5	5	15		40																																	15	15	0	5
1858	1	62	8		40	40	80	80	80	80	80	80	80																																	80	40	40
1859	0	47	5	0	0	15	0	15	15	5																																				5	5
1860	0	64	8				15	5	0	0	5	5	5	5																																5
1861	1	60	8
1863	1	59	5		0	0	5	5	15	5	0	5	5
1864	0	63	5
1865	0	53	5
1866	1	49	8
1867	0	56	8
1868	0	63	8		0	0	40	80	80	160	40	80	40	40																																40
1869	1	49	8	0	0	0	5	40	80	80	15	80	80																																	40	5	5
1870	1	43	8	0	0	5	15	15	40	40	40	40	40																																	40	15	5	0
1871	1	45	8	0	5	15	15	15		15		40	40																																	5	5	5
1872	0	48	8	0	0	40	80	40	40	80	80	80	80	80																																80	80	0
1873	1	70	10		0	5	15	40	40	40	15	15	15	15	5	15	5	5																												5	0
1874	1	53	14	0	0	5	15	15	40	80	40	40	80	40	40	40	40	80	80																											40	5	5	5
1875	1	71	23	0	0	0	0	0	5	5	15	15	15	15	15	15	15	15	40	40	40	15	40	15		15	15	15	15	15																15	5
1876	1	75	7	0			5	40	40	80	80	80																																		80	40	5
1877	0	59	8
1881	0	63	8	5	5	15	0	15	80	15	40	80	160																																	80	5	15
1882	0	47	9
1883	1	66	8		5		5	5	5	5		15	40	40	5	40	15																													15
1884	0	69	13	5	5	5	5	5	5	5	15	15		5	15	40	40																													15	15	15	5
1885	0	35	14	0	0	0	40	40	40	160	80	80	80	160	160	80	160	160	80	80																										80	80	0	0
1886	1	57	14	0	0	0	15	40	80	80	80	80	80	80	80		40	40	40	40																										40	15
1889	1	70	15
1895	1	51	5	0	5	80	80	80	80	80	80																																			40
1896	1	37	5		0	0	5	5	15	15	15																																			15
1898	1	70	5
1899	0	49	5	0	5	40	80	40	80																																					40
1900	0	66	8	0	0	0	5	15	40	40	40	40	40																																	15	5
1901	1	54	8	0	0	5	5	15	40	80	80	80	80																																	40	15	15
1902	0	52	8	0	0	40	40	40	80	80	80	80	80																																	80	80	40
1904	0	51	5		0	15	80	80	80	80	80	80	80																																	80
1905	0	48	5	0		15	40	15	15	15	15																																			15	5
1906	1	66	8	0	5	15	15	40	5	15	5	5	15	15	15	5																														5	5
1907	0	70	8
1908	0	49	13	5	15	80	80	80	80	80	80	80	80	80	80	80	80	80		80	80																									40	15
1909	0	61	14	0	5	5	40	80	80	80	80	80	160	80		80	80	80	80	80																										40	5	5
1910	0	40	8	0	0	5		40	40	40	40	80	80	80																																40	40
1911	0	67
1912	1	47	7	0	15	160	40		80	80	160	80	80	80																																160
1914	1	69	8
1915	1	54	13	0	0	0	0	15	15	5	80		80	160	160	160	160	80	80																											40	40	40
1916	1	66	13		0	0	0	0	0	0	0			5	5	5	5	5																												5	5	5	5
1917	1	65
1918	1	55	8
1919	1	68	13	0	0	5	5	15	5	5	5	5	15	15	40	15	15	15																												5	0	0
1921	0	48	5		5	80	80	80	160	160	80	40	40																																	40	40
1922	0	55	5	0	15	40	80	40	40	40																																				40	40	40
1923	1	44	8
1925	1	49	12					40	40	40	40	15	40	15	80	40	15																													15	5
1926	0	65	8
1929	0	35	7	0	0	80	40	80	80	80	80	40																																		40	40	40
1930	0	53	7		5	80	80	80	80	80	80	80	80
1932	0	51	14	0	0	5	5	15	40	80	80	80	80	80	80	80	80	80	80																											40	15	5	0
1934	1	53	9
1935	1	63	9	0	0	0	0	5	5	5	5	5	15	15																																15
1937	0	63	9	0	0	5	15	15	40	40	40	40	40	40																																15	5
1938	1	69	14	0	5	5	15	15	40	40	15	15	15	15	15	15	15	15																												15	5	5	0
1939	1	60	14	0	0	0	5	40	40	80		80	80						40	40	40																									40	40
1941	1	33	8	5	5	15	15	40	80	15	80	80	15	40	80	40																														40	5	5
1942	0	56	8	0	0	40	40	80	160	80	80	80	80	80																																160	80
1943	0	49	16			40	15	15	15	40	40	80	80	80	80	80	80	80	5	15	80	40	40																							40	15
1944	1	44	8
1945	1	44	8
1946	0	60	14	5	5	5					80	80	80	80	80	80	40		80	80																										40	40	5
1947	0	58
1948	0	77	15		0	0	5	15	15	5	0	15	40	15	0	0	15	5	5	5	5	5	5																							0	0	0
1949	1	75	21		5	5	5	15	15	15	15	5	5	5	15	15	5	5	5	5	5	5	5
1950	1	71		0	0	15	40	40	80																																					40	15	0
1951	1	24	5	0	0	5	5		15	15																																					15	5
1952	0	49	6
1953	1	69	14
1955	1	27	12	5	5	80	80	80	80	80	80	40	80	80		40																															0	0	0
1960	0	58	8	0	15	40		0	5	5	15	40	40																																	40	15	5
1961	1	40	8	0	15	80	80	160	80	80	80	80	160																																	80	80	80
1962	1	59	8	0	0	15	40	80	80	80	80	80	80																																	40	5	5	5
1963	1	63	21	0	0	0	15	15	15	15	40	40	40	40	40	40	40	15	40	40	15	15	15	5	5	5	0	0																		0	0
1964	0	34	7		5	15	40	80	40	40	80	80	80	80	80	80	80																													80
1965	0	72	8	0	0	0	0	0	0	0	5	5	5	5																																5
1967	0	58	7	0		5	15	5	15	40	40	40	40	15	80	40	40																													40	15
1968	1	55	8	0	0	15	40	80	40	80	80	80	80																																	80	15	5
1969	1	57	9	0	5	5	15	40	80	80		80	40																																	40	15
1970	1	47	12	5	15	40	80	80	80	80	80	80	80	80	80	80	80	80																												80	40	40
1971	1	61	12	0	0	5	40	40	40	40	40	15	15	15	80	40	40	40																												40	15	0
1972	1	30	5
1973	0	58	8	0	0	5	15	40	40	15	15	15	15	40																																40	40
1974	1	54	5	0	0	0	40	40	15	40																																				40	40	40	15
1977	1	40	20		5	15	80	40	40	40	80	80	80	40	80	80	80	80	40	40	80	80	80	80	80			80	80	80																80
1978	0	47	19		0	5	15	15	40	40	40	40	80	40	80	40	40	15	15	15	5	5	15	15	5																					5		5	0
1979	1	53	5		0	0	5	5	5	15	40																																			80	80	80
1980	0	52	6
1981	1	33
1983	1	60	5		0	0	0	0	0	0	0	15	40																																	40	0
1984	1	61	5	0	5	40	40	80	80	80																																					15
1985	1	48	5
1986	0	62	5	0	0	0	5	5	15	15	40	40	40																																	40	40	40
1987	1	61	5		0	15	80	80	80	80	40	80																																			0	5
1988	1	54	8			5	5	15	40	80				80	80	80																														80	80
1989	0	70	8	5			40	40	80	80	40		40	40	5																															15	5
1990	1	54	5	0	5	5	15	15	15	40																																				15	5
1991	0	51	5	0	0	15	40	40	40		40																																				80
1992	0	80	7
1994	1	24	8
1996	1	64	5
1997	1	50	6
1998	1	46	5
1999	0	52	5
2000	1	60	7	0	5	5	15	40	80	80	80	80	160	160
2001	1	48	6			5	15	15	40	40	80	40	40																																	40
2002	1	79	5	0	15	5	5	15	40																																					15	0
2003	1	42	14
2004	1	52	8
2005	1	53	8
2006	1	39	14
2007	1	41	14
2008	0	63	6
2009	1	56
2010	1	59	8
2011	1	60	7	0	0	40	80	80	40
2014	1	41	5				5	15	40	40	40																																			15
2015	0	66	15	0	5	15	15	40	40	15	40	40	40	15	40	40	40	40	40																												15	5	15
2016	0	53	5	5	0	15	40	40	80	80																																				40	15
2017	1	56	5	0	5	40	40	15	40																																					80	40	15	5
[truncated: 184 more columns]
